# Supplementary material for: Effects of 2,4-Dichlorophenoxyacetic Acid on Cucumber Fruit Development and Metabolism
Source: Int J Mol Sci. 2019 Mar 5;20(5):1126. doi: 10.3390/ijms20051126 (PMC6429315; doi:10.3390/ijms20051126)
Supplement: Supplementary file 1 [file ijms-20-01126-s001.zip]

Archive with 1 entries (1 files):
- ijms-437169-supplementary.xlsx
