# Supplementary material for: Effects of 2,4-Dichlorophenoxyacetic Acid on Cucumber Fruit Development and Metabolism
Source: Int J Mol Sci. 2019 Mar 5;20(5):1126. doi: 10.3390/ijms20051126 (PMC6429315; doi:10.3390/ijms20051126)
Supplement: Supplementary file 1 [file ijms-20-01126-s001.zip › ijms-437169-supplementary.xlsx]

## Sheet: Table S1
Table S1. Changes in the levels of metabolites between 2,4-D group and CK group. Green background, ratio < 1, P-value < 0.05, VIP > 1; Red background, ratio > 1, P-value < 0.05, VIP > 1
Metabolite Name	Abbreviation of Metabolite Name	Class	Formula	Mass	RT	ratio (2,4-D group vs CK group)									P-value (2,4-D group vs CK group)									VIP (2,4-D group vs CK group)
						4 DAF_stylar	10 DAF_stylar	14 DAF_stylar	4 DAF_intermediate	10 DAF_intermediate	14 DAF_intermediate	4 DAF_peduncular	10 DAF_peduncular	14 DAF_peduncular	4 DAF_stylar	10 DAF_stylar	14 DAF_stylar	4 DAF_intermediate	10 DAF_intermediate	14 DAF_intermediate	4 DAF_peduncular	10 DAF_peduncular	14 DAF_peduncular	4 DAF_stylar	10 DAF_stylar	14 DAF_stylar	4 DAF_intermediate	10 DAF_intermediate	14 DAF_intermediate	4 DAF_peduncular	10 DAF_peduncular	14 DAF_peduncular
oxidized glutathione		Amino acids	C20H32N6O12S2	612.152	3.8	1.68439	0.572881	1.43921	1.22497	0.874761	0.773241	0.86671	1.19446	0.976308	0.0178921	0.0130181	0.0224635	0.203358	0.49293	0.123548	0.413574	0.405092	0.898458	1.48122	1.36132	1.40754	0.841567	0.560306	1.35601	0.754472	1.1531	0.131009
leucine		Amino acids	C6H13NO2	131.095	3.98	1.21533	1.81143	2.18553	1.34578	1.20303	0.731797	1.23155	0.940492	0.988319	0.722182	0.00475695	0.00036299	0.0522353	0.540707	0.330057	0.0331869	0.419338	0.973608	0.559286	1.34638	1.76596	1.22508	0.740309	0.874898	1.52908	0.937214	0.0350701
alanine		Amino acids	C3H7NO2	89.048	1.57	1.06518	0.535189	0.751396	1.07749	0.93603	1.1294	1.02013	0.415243	1.31022	0.631396	0.0254405	0.217112	0.824658	0.633512	0.991828	0.788937	0.0994165	0.734639	0.242004	1.30189	0.375074	0.197856	0.396774	0.214675	0.122447	1.94006	0.405396
2,6-diaminopimelic acid		Amino acids	C7H14N2O4	190.096	1.71	1.01223	0.530897	0.904403	1.12587	0.815868	1.02434	1.04109	0.840772	0.964496	0.997083	0.0133567	0.352012	0.495621	0.268467	0.787631	0.925937	0.190763	0.872623	0.074724	1.29785	0.683186	0.575159	0.962982	0.242836	0.152962	1.39064	0.272721
5-hydroxy-tryptophan		Amino acids	C11H12N2O3	220.086	4.51	1.47124	2.13138	1.60899	1.03922	1.42393	0.684297	0.889924	1.25318	0.979866	0.23224	0.0071604	0.114867	0.607654	0.278219	0.0540925	0.708839	0.193066	0.686137	0.879001	1.29712	1.18708	0.0664126	1.21559	1.66353	0.289935	1.49281	0.0482335
aspartate		Amino acids	C4H7NO4	133.036	1.58	1.13192	0.609931	0.863911	1.02974	0.856594	1.33239	0.992126	0.832453	0.913831	0.424474	0.0360538	0.146384	0.768289	0.363722	0.0510873	0.841646	0.451054	0.761608	0.561804	1.28098	1.04448	0.186353	0.614038	1.66672	0.0428949	0.912879	0.393038
N-acetylproline		Amino acids	C7H11NO3	157.074	4.73	1.02605	0.700039	0.81629	1.14951	0.869974	0.914467	1.08687	0.892351	0.875361	0.875816	0.019201	0.00794552	0.233068	0.213927	0.146832	0.429475	0.33055	0.194213	0.208421	1.24721	1.53185	0.867017	1.15428	1.25374	0.780268	1.14778	1.24297
phenylalanine		Amino acids	C9H11NO2	165.079	4.47	1.17926	1.5499	1.85038	1.11948	0.962364	0.546677	1.31879	0.772795	0.905016	0.790314	0.0148202	0.0193745	0.670342	0.718195	0.0214876	0.0649614	0.102461	0.983267	0.390675	1.23166	1.54841	0.335074	0.151665	1.89937	1.39336	1.82742	0.173955
S-adenosylmethionine (AdoMet)		Amino acids	C15H23N6O5S	399.145	1.53	1.57806	1.37243	0.541184	1.9803	0.993141	1.27879	1.83861	0.815423	0.99563	0.039269	0.0283724	0.0197067	0.004024	0.914519	0.596641	0.155823	0.341931	0.924119	1.2582	1.23095	1.3955	1.3897	0.0338247	0.681439	1.13522	0.961922	0.0348106
N-acetylleucine		Amino acids	C8H15NO3	173.105	5.92	0.963816	0.582438	1.19574	1.00611	0.738667	0.821989	1.28996	0.747495	1.09581	0.691648	0.0236858	0.254152	0.880878	0.0289104	0.373553	0.0761542	0.0818325	0.679754	0.228228	1.22514	0.761969	0.029944	1.70957	0.756423	1.35671	1.78668	0.371544
gamma-aminobutyrate (GABA)		Amino acids	C4H9NO2	103.063	1.63	0.915112	4.26273	1.88143	0.87394	0.972814	0.914139	1.05746	3.70148	1.1699	0.48044	0.00639285	0.109867	0.295536	0.786284	0.814728	0.810221	0.341203	0.877662	0.318327	1.18163	1.04918	0.742897	0.201845	0.209472	0.208409	1.10818	0.389389
tyrosine		Amino acids	C9H11NO3	181.074	3.86	0.874384	1.76233	1.78465	1.42183	1.14529	0.563445	1.0698	1.04701	1.06107	0.707128	0.0296815	0.0483996	0.215924	0.962922	0.0158947	0.683495	0.971007	0.762096	0.264821	1.17865	1.40287	0.887832	0.413089	1.87156	0.367621	0.286288	0.0882137
cysteine		Amino acids	C3H7NO2S	121.02	4.49	1.11291	0.728019	1.18705	1.08957	1.0919	1.10664	1.09009	0.975961	1.05583	0.696381	0.0452469	0.0891758	0.770067	0.560738	0.340461	0.482506	0.847488	0.827901	0.395172	1.17478	1.15639	0.335452	0.56996	0.932747	0.679737	0.198158	0.322999
ornithine		Amino acids	C5H12N2O2	132.09	1.63	1.30313	0.563743	0.644427	1.34865	0.655949	0.813733	0.972787	0.746776	0.689987	0.331407	0.050218	0.0879451	0.161122	0.18701	0.431036	0.743676	0.333181	0.153635	0.692169	1.14446	1.22548	0.869344	1.2983	0.757934	0.0783839	1.30559	1.36429
citrulline		Amino acids	C6H13N3O3	175.096	1.63	1.23847	0.572132	0.629125	1.32048	0.694946	0.792965	1.09655	0.773402	0.711821	0.430537	0.071011	0.115305	0.132899	0.318527	0.303011	0.86236	0.383249	0.0963902	0.607051	1.12378	1.15215	0.944484	1.15575	0.925325	0.269381	1.14084	1.48492
N-acetylalanine		Amino acids	C5H9NO3	131.057	3.16	0.919036	0.462875	1.7106	0.959256	0.597322	1.40951	0.976588	0.566125	0.519693	0.476665	0.0413303	0.53473	0.666077	0.231918	0.364001	0.83619	0.164385	0.390372	0.372749	1.1185	0.764285	0.168816	1.1106	0.74818	0.123566	1.5741	0.913008
S-adenosylmethioninamine (dAdoMet)		Amino acids	C14H23N6O3S	355.154	1.52	2.10228	6.93558	0.647474	1.592	1.94502	1.14473	2.05965	9.17283	0.979652	0.0747603	0.00715852	0.184826	0.0653364	0.0252434	0.573667	0.0282021	0.00721652	0.706933	0.987778	1.10892	0.867182	1.17169	1.5754	0.235055	1.42291	1.70722	0.049832
lysine		Amino acids	C6H14N2O2	146.106	1.43	1.03404	1.67887	4.25384	0.989089	1.41763	0.370107	1.06823	1.34923	0.989264	0.71568	0.0252769	0.00393802	0.924885	0.0115386	0.0035026	0.570054	0.195944	0.92477	0.171295	1.10876	1.5276	0.0728452	1.9018	1.94219	0.548907	1.3831	0.0494698
S-adenosylhomocysteine (AdoHcy)		Amino acids	C14H20N6O5S	384.121	3.78	1.59813	0.776628	1.00129	1.32949	0.823158	0.639847	1.19245	1.26656	0.758341	0.00514512	0.0840987	0.90643	0.0217017	0.150037	0.178658	0.0810491	0.147762	0.31947	1.60866	1.09189	0.00583917	1.40884	1.29451	1.3229	1.37148	1.57295	0.990531
homocysteine		Amino acids	C4H9NO2S	135.036	1.88	1.4924	0.654135	1.39694	1.63323	0.82802	0.553518	1.25116	0.825613	0.903991	0.115068	0.0977002	0.0450054	0.00858228	0.388808	0.0225203	0.113038	0.288016	0.86171	1.11622	1.07638	1.30917	1.37815	0.763198	1.79115	1.16404	1.14831	0.233051
2-aminoadipic acid		Amino acids	C6H11NO4	161.069	1.79	0.822632	0.855463	0.645478	0.896586	1.00879	0.6676	1.11294	0.824605	0.4829	0.0517549	0.0822594	0.00774077	0.262981	0.890907	0.0763272	0.219415	0.0974257	0.00587651	1.20474	1.05229	1.60267	0.795346	0.0984715	1.52194	1.00249	1.83622	1.91678
valine		Amino acids	C5H11NO2	117.079	1.64	0.524375	0.51878	0.353502	0.594697	0.795479	0.841781	1.31551	0.482197	0.53739	0.00814092	0.0666201	5.8242e-05	0.0569097	0.533055	0.360889	0.190043	0.0244007	0.00922821	1.51967	1.05229	1.72634	1.13929	0.780654	0.596106	1.0564	2.19323	1.84703
N-acetylisoleucine		Amino acids	C8H15NO3	173.105	5.82	1.25357	0.706952	1.42399	1.21253	0.818266	0.910091	1.19741	0.706387	0.98887	0.175402	0.0867739	0.135847	0.441269	0.716421	0.514748	0.3974	0.25919	0.824174	0.945922	1.03623	1.1244	0.642017	0.609215	0.451805	0.737665	1.3626	0.0519901
N-acetylmethionine		Amino acids	C7H13NO3S	191.061	5.32	1.29633	2.55023	1.72724	0.934015	1.00905	0.384491	0.957358	3.2639	2.0723	0.543526	0.0926765	0.216958	0.684971	0.87134	0.668907	0.863962	0.337745	0.456549	0.537463	1.01862	0.68454	0.319416	0.053992	0.737278	0.164903	1.1032	0.833253
arginine		Amino acids	C6H14N4O2	174.112	1.53	3.12616	0.576869	1.8052	1.93849	0.788594	0.376572	1.2358	0.699093	0.740514	0.00899452	0.083043	0.10454	0.0302904	0.361172	0.00728952	0.233893	0.0971725	0.633932	1.34931	1.00597	1.1647	1.23297	0.886522	1.79305	0.950903	1.92188	0.502763
histidine		Amino acids	C6H9N3O2	155.07	1.53	0.400087	0.52844	2.53163	0.66297	0.577788	0.493683	0.797432	0.652143	0.896446	0.0638307	0.105794	0.025666	0.231567	0.164212	0.0163875	0.343931	0.00885662	0.858619	1.44485	0.991028	1.46343	0.85901	1.14104	1.78234	0.703148	2.48366	0.193445
N6-acetyllysine		Amino acids	C8H16N2O3	188.116	2.47	1.00113	1.48936	2.50576	1.32194	1.26274	1.05262	0.976605	1.16693	1.32761	0.98741	0.161974	0.00163923	0.116569	0.27637	0.795821	0.837355	0.575596	0.339913	0.0046776	0.90518	1.64589	1.03174	0.979366	0.220514	0.119291	0.806631	0.907486
glutamyl-leucine		Amino acids	C11H20N2O5	260.137	4.91	0.925294	0.710638	1.79998	0.972755	0.971527	0.833497	0.957873	0.972344	1.00115	0.520444	0.193157	0.00213238	0.717723	0.936136	0.462451	0.631409	0.825109	0.907098	0.410965	0.896679	1.6867	0.113699	0.129761	0.75958	0.285877	0.226353	0.00316048
5'-deoxy-5'-(methylthio)adenosine (MTA)		Amino acids	C11H15N5O3S	297.09	4.79	1.257	0.900994	0.959248	1.12367	0.967657	0.786843	1.35777	1.15823	0.9009	0.0450257	0.174677	0.58136	0.00972033	0.662624	0.0266198	0.010653	0.051703	0.183521	1.26339	0.817796	0.363727	1.44732	0.332286	1.7604	1.6734	2.02796	1.21922
N-acetylornithine		Amino acids	C7H14N2O3	174.101	5.6	0.96254	0.717139	1.30263	1.0815	1.05852	1.42731	1.16738	1.04971	1.14616	0.826203	0.230989	0.0224699	0.684983	0.747954	0.0252552	0.364369	0.826968	0.420727	0.170562	0.814521	1.43728	0.325061	0.227315	1.70921	0.779502	0.211971	0.877535
asparagine		Amino acids	C4H8N2O3	132.054	1.53	0.552694	0.455112	1.85624	0.822173	0.963053	0.824465	1.08701	0.665745	0.972795	0.173665	0.212025	0.00351236	0.560469	0.713217	0.636496	0.770388	0.5905	0.92488	1.04782	0.799685	1.64912	0.309631	0.052375	0.614921	0.102888	0.848251	0.083967
N-acetylglutamate		Amino acids	C7H11NO5	189.064	3.62	1.00041	1.35423	0.979901	0.979019	1.71934	1.2376	0.973915	1.88318	1.21432	0.971896	0.289707	0.884949	0.911267	0.0294629	0.0633626	0.834526	0.0300405	0.00722377	0.00230193	0.761017	0.0805893	0.101182	1.86743	1.56845	0.114173	2.05793	2.04675
tryptophan		Amino acids	C11H12N2O2	204.09	5.02	0.841126	1.31348	2.80334	0.886807	0.910009	0.517196	1.02589	1.01616	0.81945	0.509907	0.244753	0.0280198	0.464114	0.454991	0.137639	0.671757	0.932934	0.947754	0.509894	0.753643	1.25004	0.535027	0.607713	1.3334	0.278535	0.188449	0.310636
reduced glutathione		Amino acids	C10H17N3O6S	307.084	2.69	2.01289	0.676195	0.243212	2.84575	1.27459	0.382981	1.58663	0.876659	0.550744	0.210038	0.139251	0.182087	0.00206094	0.396377	0.391644	0.274649	0.465836	0.210119	1.13631	0.697864	1.01142	1.58429	0.621134	0.949013	0.820824	0.349719	1.17594
pipecolic acid		Amino acids	C6H11NO2	129.079	2.46	1.01566	0.945871	0.883335	1.07197	1.01703	0.878253	1.27421	0.92676	0.7812	0.719857	0.345748	0.0613112	0.293878	0.683204	0.165841	0.0496618	0.0318276	0.011245	0.280572	0.63312	1.27794	0.73735	0.332824	1.20775	1.44206	2.12974	1.93979
putrescine		Amino acids	C4H12N2	88.1	1.37	1.39955	1.10419	0.75162	1.12734	0.765358	0.951496	0.974969	0.845144	0.968761	0.000338284	0.449429	0.00202029	0.0292796	0.0250328	0.378502	0.873503	0.085029	0.798957	1.69236	0.560864	1.6472	1.30322	1.78473	0.795391	0.205339	1.88488	0.31107
gamma-guanidinobutyric acid		Amino acids	C5H11N3O2	145.085	2.5	1.03292	0.828124	0.832813	1.17594	0.886971	0.80874	1.10846	0.74036	0.906522	0.610999	0.393697	0.0523966	0.193453	0.715964	0.20253	0.464208	0.18981	0.633489	0.324735	0.556304	1.27099	0.901039	0.51158	1.14148	0.632956	1.45488	0.458846
isoleucine		Amino acids	C6H13NO2	131.095	3.87	1.00758	0.958741	1.25893	1.17162	0.950963	0.822744	1.13662	0.942121	0.976318	0.973234	0.47475	0.0244629	0.0286692	0.589003	0.0526887	0.0825516	0.316077	0.939111	0.0610212	0.476407	1.43813	1.29739	0.470114	1.60376	1.3202	1.14066	0.120558
serine		Amino acids	C3H7NO3	105.043	1.53	0.999553	0.819694	1.77275	1.85866	0.671124	0.764171	1.2282	0.724731	0.930179	0.540231	0.52037	0.00574308	0.0172742	0.336002	0.305126	0.381372	0.234647	0.985614	0.000885573	0.434587	1.61866	1.23952	0.895726	0.914568	0.813045	1.38397	0.197578
glutamic acid		Amino acids	C5H9NO4	147.053	1.62	1.13713	0.894396	0.716067	1.0057	1.26108	1.16894	1.21185	0.840905	0.875101	0.369858	0.564834	0.335322	0.961788	0.188895	0.460746	0.378389	0.478055	0.400161	0.638086	0.429286	0.794662	0.0268369	1.16259	0.607422	0.859792	0.636701	0.781386
pyroglutamic acid		Amino acids	C5H7NO3	129.043	3.18	1.02169	0.830179	2.20429	1.05032	1.01632	0.523966	1.20009	0.955216	0.686513	0.820602	0.468611	0.00168815	0.879867	0.861097	0.00147457	0.355982	0.717636	0.289704	0.0514148	0.411839	1.74171	0.157226	0.0586168	2.00771	0.927522	0.221948	0.862217
proline		Amino acids	C5H9NO2	115.065	1.73	1.04288	1.02686	1.14417	1.17212	0.960992	0.935548	1.19989	0.951661	1.08798	0.352124	0.518163	0.00845977	0.0100821	0.539002	0.400181	0.165774	0.423225	0.319892	0.673768	0.39249	1.52851	1.42156	0.625673	0.727132	1.12797	0.991744	0.98209
homoserine		Amino acids	C4H9NO3	119.056	1.61	1.00063	0.949213	0.965724	1.29376	0.960722	1.01163	0.952195	1.03255	1.06765	0.918611	0.61709	0.640914	0.0211163	0.681945	0.850906	0.714287	0.82795	0.707876	0.00453204	0.365923	0.29491	1.35447	0.383328	0.0846818	0.294397	0.234641	0.335358
norvaline		Amino acids	C5H11NO2	117.079	2.41	0.762334	0.91894	1.92398	1.11706	1.10582	0.752879	1.16871	1.03185	0.975907	0.310661	0.56955	0.00435391	0.607218	0.687928	0.0438879	0.166229	0.869195	0.976682	0.735317	0.280066	1.67128	0.485473	0.53466	1.64714	1.12008	0.371529	0.0718575
glutamine		Amino acids	C5H10N2O3	146.069	1.58	1.02394	1.07694	1.2558	1.44921	0.937756	0.716645	1.88169	1.00286	0.863033	0.899364	0.703596	0.0563158	0.156349	0.555788	0.0509877	0.00607838	0.953406	0.190616	0.0918435	0.273444	1.25516	1.0371	0.490532	1.57859	1.79792	0.03858	1.25505
argininosuccinate		Amino acids	C10H18N4O6	290.12	1.62	1.29758	0.875462	0.0150735	0.998507	0.719195	1.94858	1.16298	0.628965	0.390234	0.304592	0.450548	0.00589571	0.996614	0.0168322	0.714609	0.261626	0.121714	0.499224	0.85237	0.255332	1.42676	0.00417436	1.83126	0.426903	0.978179	1.70876	1.00249
symmetric dimethylarginine		Amino acids	C8H18N4O2	202.143	1.77	1.01833	0.918572	1.01541	1.146	0.891647	0.702666	1.16843	0.864626	0.791599	0.852099	0.545706	0.885594	0.359698	0.496853	0.0481838	0.365605	0.373212	0.511736	0.0781466	0.242734	0.0669481	0.693508	0.625533	1.73446	0.817645	0.930041	0.622263
N-acetylglutamate 5-semialdehyde		Amino acids	C7H11NO4	173.069	3.62	0.859869	1.01787	0.966558	0.936686	1.29855	1.16945	0.894208	1.10827	1.0614	0.0446212	0.802258	0.51969	0.429319	0.0309945	0.103083	0.325161	0.46243	0.351532	1.26345	0.152789	0.51372	0.542258	1.70294	1.39258	0.77881	0.979156	0.882731
methionine		Amino acids	C5H11NO2S	149.051	2.62	1.59559	1.06497	1.73696	1.67354	0.987754	0.450321	1.78688	0.918275	0.887683	0.021242	0.904166	0.0419524	0.00228645	0.744736	0.0109657	0.0102959	0.534376	0.850457	1.39095	0.132535	1.4114	1.60969	0.053488	2.04861	1.57014	0.567981	0.245276
spermine		Amino acids	C10H26N4	202.216	1.33	1.84977	0.96152	0.491176	1.75423	1.03597	0.821321	2.03783	1.30345	0.785247	0.00254178	0.725911	0.0268142	0.0989362	0.874566	0.30669	0.0993869	0.504228	0.391935	1.53444	0.11201	1.42244	1.03455	0.153365	1.00425	1.27939	0.912541	1.03225
spermidine		Amino acids	C7H19N3	145.158	1.29	1.2497	1.00445	0.628082	1.3016	1.01679	0.981953	1.31579	1.02119	0.881645	0.0195428	0.912233	0.00713901	0.026077	0.815559	0.812027	0.0703165	0.894629	0.0619367	1.36354	0.0252153	1.55348	1.24233	0.176329	0.235967	1.35358	0.221586	1.59587
1-aminocyclopropane-1-carboxylate (ACC)		Amino acids	C4H7NO2	101.047	1.46	1.6004	1.31668	2.5921	1.48585	0.835584	0.74556	1.60138	0.850861	0.950015	0.00660477	0.0168255	0.00158365	0.000885714	0.146488	0.158763	0.181257	0.36441	0.934723
salicylic acid		Benzene derivatives	C7H6O3	138.032	5.15	0.917962	0.28395	0.510988	1.2317	0.461438	1.32753	1.30001	0.480155	0.677169	0.522734	0.00424809	0.046338	0.430072	0.0371777	0.716493	0.31175	0.0704626	0.280337	0.385074	1.44177	1.30764	0.742151	1.5576	0.672365	0.99104	1.86892	1.15686
salicylic acid O-glucoside		Benzene derivatives	C13H16O8	300.084	5.14	0.977035	0.253369	0.505969	1.41341	0.3892	1.39861	1.40319	0.407969	0.685302	0.78747	0.00349736	0.0834582	0.323083	0.0313849	0.764046	0.211215	0.0676482	0.316226	0.0853531	1.39384	1.14901	0.872352	1.52682	0.660852	1.14716	1.78827	1.04981
methylbenzoate		Benzene derivatives	C8H8O2	136.053	4.4	0.830407	0.654265	1.31576	0.906383	0.831416	0.843681	0.906508	0.897264	0.745044	0.186622	0.0173879	0.236892	0.315904	0.251481	0.250306	0.454509	0.314308	0.0435942	0.927185	1.31062	0.78779	0.662335	0.983247	1.04178	0.511778	1.10675	1.66261
salicylic acid C-glucoside		Benzene derivatives	C13H16O8	300.088	4.79	0.87977	0.702329	1.03033	0.890824	0.911893	0.963464	0.97954	1.05508	0.912951	0.13954	0.0183	0.817838	0.158842	0.409167	0.684691	0.816226	0.496061	0.490568	1.00756	1.28763	0.241478	0.950351	0.834386	0.220571	0.17039	0.671849	0.347213
syringic acid		Benzene derivatives	C9H10O5	198.054	5.6	1.02235	0.667146	0.782973	1.34143	0.621824	0.590846	1.80726	0.613909	0.638841	0.854517	0.0379943	0.0686145	0.335745	0.0487444	0.00462557	0.0231597	0.0769205	0.0182382	0.0657387	1.1849	1.18957	0.727307	1.5681	1.96945	1.57664	1.87063	1.83488
4-nitrophenol		Benzene derivatives	C6H5NO3	139.028	7.87	0.945864	0.835193	1.11593	0.920042	0.949786	1.12747	1.04051	0.921908	0.993698	0.555119	0.0442968	0.136023	0.28796	0.468708	0.37768	0.836821	0.460559	0.943243	0.505263	1.14884	1.05463	0.747048	0.6887	0.849771	0.269049	0.878678	0.0639292
indole		Benzene derivatives	C8H7N	117.057	5.01	0.529368	2.85075	2.92783	0.487892	1.25719	0.549293	1.18102	0.947721	0.650563	0.286672	0.0241143	0.0949681	0.414785	0.971242	0.64008	0.893979	0.997088	0.960375	0.857728	1.108	1.23128	0.89627	0.341927	0.877025	0.277648	0.131552	0.439909
protocatechuic acid O-hexoside		Benzene derivatives	C13H16O9	316.08	4.58	0.746631	0.661769	0.747379	0.957926	1.09688	1.26531	1.04672	0.772498	1.32953	0.123456	0.135347	0.133377	0.671925	0.592691	0.560272	0.922267	0.259732	0.196325	0.942005	0.844225	1.04259	0.119014	0.612887	0.693048	0.157688	1.22528	1.14284
3-indoleacetic acid		Benzene derivatives	C10H9NO2	175.063	7.37	0.332169	0.638299	0.293127	1.44714	0.968091	0.8	2.22867	1.10174	1	0.152287	0.355918	0.0243363	0.319442	0.731201	0.355918	0.00386132	0.949998	#DIV/0!	0.910499	0.606509	1.40491	0.69921	0.113334	0.866196	1.84382	0.339639	0
benzoic acid		Benzene derivatives	C7H6O2	122.037	5.73	0.951091	0.906903	1.09516	0.953158	1.03368	0.903812	1.11267	0.879558	0.753412	0.505947	0.401384	0.661329	0.64574	0.810923	0.676434	0.590539	0.198694	0.294834	0.527913	0.5244	0.342893	0.302313	0.258834	0.418888	0.565968	1.4386	0.9634
protocatechuic acid		Benzene derivatives	C7H6O4	154.027	5.79	1.02492	1.27856	1.00235	1.20657	0.875735	1.17217	1.21346	1.01304	1.12047	0.933482	0.46357	0.982425	0.667099	0.695777	0.569495	0.408111	0.965469	0.727407	0.061642	0.390295	0.00424193	0.354059	0.301848	0.413563	0.737857	0.0428218	0.31095
2-hydroxybenzaldehyde		Benzene derivatives	C7H6O2	122.037	6.39	1.20995	1.04019	0.940015	1.15213	0.831235	1.10795	1.34704	1.2371	1.18508	0.0255027	0.751754	0.75531	0.154746	0.00471226	0.4903	0.0635288	0.513892	0.334673	1.37429	0.266761	0.258452	0.928536	1.99598	0.544604	1.41747	0.918295	0.984739
2-hydroxyphenylacetic acid		Benzene derivatives	C8H8O3	152.047	8.79	1.44821	0.985095	0.657529	1.60142	1.23842	0.892771	1.27403	1.05154	0.918857	0.851049	0.758435	0.674442	0.636105	0.630305	0.381142	0.859386	0.961637	0.91475	0.354013	0.012133	0.396166	0.319093	0.283243	0.119632	0.512047	0.103076	0.121562
citraconate		Carbohydrates	C5H6O4	130.026	1.89	0.882073	0.649359	0.685449	1.1381	0.8337	0.823997	1.20274	0.798642	0.887739	0.125348	0.000376487	0.0979243	0.149768	0.0485022	0.485523	0.230078	0.358148	0.601047	1.02789	1.53908	1.1602	0.935808	1.59602	0.863814	1.03487	0.925731	0.56245
aconitic acid		Carbohydrates	C6H6O6	174.017	2.83	1.03755	0.408167	1.3406	1.0257	0.977894	0.583359	0.837608	0.924727	0.752462	0.540906	0.00355593	0.286244	0.822411	0.932721	0.0132313	0.424236	0.765741	0.0318506	0.461865	1.40613	0.766181	0.186443	0.16704	1.70935	0.643892	0.36182	1.74088
shikimate		Carbohydrates	C7H10O5	174.052	4.11	1.12358	0.496954	0.982102	1.26017	0.798009	1.3723	1.31324	1.20297	0.774582	0.193814	0.00882127	0.94708	0.121034	0.260721	0.175549	0.0817652	0.325633	0.210504	0.898309	1.3739	0.0708326	1.04293	1.07169	1.16923	1.34347	0.997184	1.08744
kynurenate		Carbohydrates	C10H7NO3	189.043	5.14	0.777909	0.373	0.264262	0.810118	0.68265	0.83245	1.05422	0.83326	0.624244	0.343996	0.014723	0.000717461	0.502232	0.135657	0.379774	0.955326	0.455986	0.0467647	0.716498	1.35212	1.66797	0.481192	1.19681	0.590501	0.160384	0.873551	1.5979
lactate		Carbohydrates	C3H6O3	90.032	5.4	0.911732	1.80916	1.27349	1.48742	1.38458	0.867573	0.988918	0.887054	0.919723	0.546133	0.00422409	0.178256	0.0123529	0.091687	0.505808	0.682168	0.498672	0.622534	0.520895	1.33754	0.930081	1.38449	1.45412	0.666913	0.0302651	0.466641	0.457116
maltotetraose		Carbohydrates	C24H42O21	666.221	2.49	1.0996	0.547478	0.376193	1.07672	0.969644	1.45208	1.12079	1.28659	0.979794	0.519911	0.0234671	0.951976	0.941342	0.771225	0.801164	0.844005	0.314491	0.809055	0.278575	1.29495	0.541219	0.144104	0.116593	0.565343	0.455976	1.13208	0.0409213
glucose 6-phosphate		Carbohydrates	C6H13O9P	260.029	1.87	0.980343	0.453406	0.923888	1.0023	1.03901	1.0077	1.12573	0.723146	1.07776	0.901364	0.039342	0.79851	0.967082	0.657186	0.886443	0.365785	0.261365	0.835215	0.082651	1.24454	0.134841	0.0138335	0.319243	0.0203738	0.728798	1.36563	0.396111
alpha-ketoglutarate		Carbohydrates	C5H6O5	146.021	2.32	1.99395	1.64522	0.928367	2.15928	1.12777	1.07212	1.30728	0.837362	1.0082	0.00144063	0.0201305	0.584704	0.000561635	0.326255	0.63651	0.00738335	0.500018	0.947795	1.65626	1.19334	0.385419	1.60636	0.974968	0.244617	1.76509	0.891425	0.0280401
glucosamine		Carbohydrates	C6H13NO5	179.079	1.67	1.364	1.32244	0.717679	1.40723	1.15891	1.20315	0.90829	0.987277	1.15363	0.010847	0.0547	0.0213214	0.0351561	0.0602414	0.201333	0.840342	0.813688	0.440462	1.44944	1.10518	1.39582	1.25361	1.54224	1.19806	0.321719	0.147482	0.786478
methylsuccinic acid		Carbohydrates	C5H8O4	132.042	4.75	1.0547	0.656522	1.14694	1.64078	0.837842	0.949968	1.61445	0.761768	0.802088	0.74273	0.0910692	0.538366	0.0934189	0.404542	0.728315	0.00965305	0.0622179	0.310596	0.168595	1.04259	0.528729	1.00775	0.741704	0.197971	1.74153	1.92786	1.02691
dimethyl malonate		Carbohydrates	C5H8O4	132.042	4.39	0.90239	0.675408	0.443261	0.840488	0.833635	0.549884	0.837851	1.10085	0.771903	0.573641	0.101111	0.0137085	0.44471	0.487299	0.0973076	0.188397	0.841214	0.20878	0.434221	1.02364	1.44614	0.569668	0.716508	1.28671	1.02637	0.423131	1.17276
2-hydroxyglutarate		Carbohydrates	C5H8O5	148.037	3.84	1.12405	0.769411	0.91743	1.26221	1.14918	0.846908	1.07983	1.04694	0.901578	0.0772358	0.0960373	0.364434	0.00748421	0.122967	0.0847702	0.164279	0.47925	0.474373	1.17032	1.01739	0.721558	1.47807	1.33613	1.52195	1.15333	0.81364	0.738388
isocitrate		Carbohydrates	C6H8O7	192.027	2.15	1.12596	0.673603	0.78661	0.935054	0.944581	0.950208	0.917722	0.911862	0.724074	0.124436	0.0975416	0.0751125	0.52815	0.724785	0.820622	0.412229	0.537274	0.219633	1.04205	0.976051	1.20322	0.49299	0.409518	0.175654	0.751357	0.649221	1.10733
glucose		Carbohydrates	C6H12O6	180.063	1.66	1.45667	1.21149	0.616906	1.40561	1.30269	1.2139	0.936628	1.10928	1.05558	0.0685733	0.148568	0.00200823	0.0677713	0.100532	0.220557	0.921639	0.69959	0.880457	1.11448	0.908119	1.5858	1.11494	1.49292	1.07861	0.197149	0.593611	0.209614
3-oxoglutaric acid		Carbohydrates	C5H6O5	146.022	2.43	1.82076	1.26021	0.855334	1.76522	1.05441	1.18848	1.31006	0.801331	1.08691	0.00120571	0.155172	0.508787	0.000698777	0.600394	0.472387	0.0114874	0.334735	0.74537	1.66339	0.891486	0.59464	1.60117	0.49542	0.608428	1.66543	1.19452	0.305896
glucose 1-phosphate		Carbohydrates	C6H13O9P	260.027	1.61	1.60679	2.84529	0.729701	1.13752	1.30765	0.94757	0.898651	1.3686	0.875045	0.306994	0.14452	0.28844	0.674853	0.261622	0.851467	0.707318	0.451759	0.986346	0.706038	0.773124	0.828514	0.412583	0.958259	0.169937	0.406612	1.2201	0.408904
sucrose		Carbohydrates	C12H22O11	342.116	1.82	0.950725	0.809559	0.932436	1.15422	0.979354	1.32895	1.40321	0.982305	0.758831	0.480527	0.204929	0.726446	0.00239556	0.785928	0.2539	0.00151443	0.775105	0.232535	0.522046	0.762155	0.284601	1.55081	0.224882	1.13698	1.90308	0.10004	1.22042
itaconic acid		Carbohydrates	C5H6O4	130.026	2.69	0.873371	1.54042	1.21478	0.515323	1.00404	1.27589	0.875158	1.02862	1.54612	0.422331	0.291415	0.617048	0.0475032	0.867649	0.772145	0.827733	0.857826	0.289424	0.384745	0.728025	0.365989	1.30594	0.0264635	0.620131	0.288428	0.216872	1.03977
alpha-ketoglutaramate		Carbohydrates	C5H7NO4	145.038	2	1.06326	0.842612	1.2653	1.00507	1.08228	0.839425	0.948443	1.09312	1.03828	0.385701	0.285416	0.0393339	0.932278	0.47483	0.353672	0.326316	0.5969	0.874573	0.628901	0.682566	1.34712	0.082531	0.647554	0.854898	0.793837	0.694677	0.267067
adipic acid		Carbohydrates	C6H10O4	146.058	4.11	1.12538	1.29838	0.6207	1.08432	0.999138	1.60515	1.20496	1.64425	0.923175	0.33342	0.403099	0.323253	0.555421	0.999099	0.204591	0.188305	0.673718	0.779069	0.710132	0.655307	0.655313	0.426318	0.00409942	0.978427	1.08194	0.910868	0.148243
norophthalmate		Carbohydrates	C10H17N3O6	275.111	1.78	0.68157	0.516238	1.89528	0.773469	0.526463	0.472505	0.691383	1.04783	0.581493	0.242475	0.93062	0.0208308	0.413151	0.222545	0.0258331	0.235036	0.711649	0.202613	0.796246	0.61054	1.44947	0.484383	1.20442	1.70071	0.656372	0.145983	1.04085
gluconic acid		Carbohydrates	C6H12O7	196.056	1.66	1.43927	1.16403	0.616457	1.38191	1.28426	1.38928	0.998573	1.26433	1.0509	0.366737	0.354009	0.60516	0.114206	0.379124	0.133601	0.696886	0.301567	0.634565	0.733665	0.59324	0.707358	0.968112	0.798688	1.26637	0.00443573	1.07822	0.16202
indole-3-carbaldehyde		Carbohydrates	C9H7NO	145.053	7.21	0.799831	0.874058	0.718218	1.06566	0.819605	1.47223	1.50666	1.13542	1.09604	0.0444492	0.408293	0.187139	0.69063	0.0135535	0.191196	0.175356	0.817565	0.779105	1.26913	0.524169	0.90485	0.260732	1.88344	1.17166	1.19148	0.501415	0.455181
phosphoenolpyruvate (PEP)		Carbohydrates	C3H5O6P	167.983	1.9	1.57507	1.26877	0.816203	1.2187	2.56008	0.641596	0.593843	1.88917	0.503225	0.130295	0.689234	0.499038	0.502428	0.0905159	0.83215	0.187064	0.718476	0.104795	0.898971	0.516058	0.518964	0.584308	1.42791	0.672895	0.983549	1.11164	1.34057
succinate		Carbohydrates	C4H6O4	118.027	3.84	1.4289	0.878511	0.816692	1.35006	0.887041	0.945527	1.21566	0.966924	1.01148	0.00517963	0.405433	0.136045	0.0194326	0.15174	0.759935	0.0066156	0.969805	0.921615	1.60427	0.458973	1.07841	1.37407	1.29981	0.373585	1.80187	0.289628	0.0634926
propionic acid		Carbohydrates	C3H6O2	74.037	3.84	1.39357	0.885607	0.821403	1.33577	0.90738	0.952255	1.21333	0.951162	1.00104	0.00613867	0.423516	0.0730442	0.0193312	0.201259	0.789877	0.0170459	0.871043	0.981949	1.58522	0.443008	1.21486	1.36248	1.18126	0.342923	1.70931	0.429741	0.006351
glucosaminic acid		Carbohydrates	C6H13NO6	195.074	1.53	3.19108	1.13357	1.36416	2.36784	1.18192	0.486933	1.5244	1.09846	0.641999	0.00108394	0.851709	0.112426	0.00427052	0.68848	0.00578549	0.103462	0.787499	0.00288447	1.54675	0.334573	1.07575	1.40992	0.60223	1.94325	1.15866	0.335039	2.15464
glyceric acid		Carbohydrates	C3H6O4	106.027	1.82	0.766988	0.931308	0.819949	0.871698	1.12048	1.04932	0.662568	1.31889	0.864201	0.022496	0.729927	0.170537	0.0638659	0.55916	0.798691	0.0317204	0.248885	0.549074	1.31038	0.314028	0.999872	1.15863	0.545155	0.22001	1.66332	1.41435	0.635369
stachyose		Carbohydrates	C24H42O21	666.226	1.75	1.08796	1.02946	0.909456	1.13491	1.07519	1.20702	1.25382	1.03237	0.878666	0.231901	0.75192	0.21638	0.234247	0.299255	0.195352	0.0379789	0.803	0.149044	0.845148	0.268462	0.879778	0.83168	0.93146	1.17007	1.50222	0.393661	1.31088
malate		Carbohydrates	C4H6O5	134.022	2.12	1.15568	0.980469	0.977985	1.23621	1.09372	0.975196	1.10352	1.01868	0.924386	0.000477939	0.797087	0.534701	0.000776784	0.271474	0.66934	0.092706	0.789812	0.315976	1.66837	0.196823	0.461809	1.59327	1.0684	0.368491	1.30323	0.368839	0.953149
raffinose		Carbohydrates	C18H32O16	504.169	1.85	1.27863	0.980719	1.05049	1.01921	1.14959	1.336	1.13072	1.39155	0.842987	0.0625762	0.758646	0.692425	0.745524	0.287718	0.0961175	0.126031	0.119993	0.188922	1.19516	0.153414	0.35135	0.0857336	0.866805	1.36643	1.23934	1.75796	1.21301
fumarate		Carbohydrates	C4H4O4	116.011	2.12	1.23121	1.01844	0.956616	1.29934	1.14446	0.958086	1.08412	1.03508	0.92994	9.8817e-05	0.831889	0.360312	0.00106669	0.205471	0.545312	0.0963654	0.741024	0.214177	1.70876	0.137255	0.674685	1.58096	1.20115	0.603878	1.28942	0.455827	1.15393
hydroxybutyric acid		Carbohydrates	C4H8O3	104.05	5.76	0.864707	1.09797	1.20653	1.30506	2.0395	0.71591	0.357744	0.579127	0.670498	0.936817	0.920427	0.454378	0.385136	0.270085	0.360731	0.133984	0.134275	0.246022	0.159803	0.115485	0.358422	0.458599	1.17418	0.500427	1.19982	1.64655	0.992131
ascorbate (vitamin C)		Cofactors	C6H8O6	176.032	2.36	1.0034	0.0428837	2.60785	0.6391	0.681087	0.119976	0.319872	1.19038	0.175251	0.794413	0.000671992	0.578398	0.053639	0.392349	0.0643941	0.0408444	0.390881	0.00294512	0.00829539	1.53983	0.603651	1.11508	0.886481	1.58336	1.51467	0.38777	2.17094
nicotinamide		Cofactors	C6H6N2O	122.048	2.68	1.1553	0.684188	0.874802	0.986077	0.836879	1.10775	1.0782	0.956394	0.849513	0.0117433	0.00551835	0.136541	0.787268	0.0763953	0.459918	0.20737	0.508639	0.368745	1.47189	1.34097	1.04942	0.156347	1.5152	0.672855	1.05208	0.808687	0.9689
dehydroascorbate		Cofactors	C6H6O6	174.016	3.01	1.14484	0.30302	1.53178	1.06113	1.13834	0.313378	0.620239	1.43029	0.855393	0.35328	0.00373214	0.712238	0.871978	0.678045	0.155321	0.34794	0.863427	0.507775	0.683565	1.30139	0.556304	0.132053	0.544902	1.47834	0.56215	0.722629	0.396479
nicotinate		Cofactors	C6H5NO2	123.032	2.53	1.56635	0.674512	1.11741	1.31063	0.625519	0.943008	1.09396	1.03327	1.21237	0.00229281	0.0523805	0.686499	0.00857338	0.0132294	0.8999	0.499498	0.836657	0.25931	1.60788	1.10852	0.272776	1.43431	1.84918	0.196222	0.524407	0.272571	1.07411
pheophorbide A		Cofactors	C35H36N4O5	592.268	19.36	0.900183	0.698699	1.26569	0.782243	0.994939	0.742239	1.22445	1.76132	1.98135	0.895263	0.0998072	0.681847	0.304752	0.923498	0.816314	0.907326	0.3952	0.233037	0.278503	1.0588	0.362966	0.746489	0.0132391	0.396316	0.390427	1.03997	1.04129
trigonelline (N'-methylnicotinate)		Cofactors	C7H7NO2	137.048	1.73	0.91726	0.879563	1.07288	0.976943	0.958257	0.972108	1.03742	0.931049	1.16079	0.205267	0.141387	0.294493	0.500553	0.640809	0.717786	0.879478	0.418491	0.0873755	0.89969	0.930954	0.794867	0.465326	0.497249	0.278765	0.272157	1.0347	1.50904
formyltetrahydrofolate		Cofactors	C20H23N7O7	473.166	4.72	0.735538	0.841857	1.16086	0.860075	1.13668	1.34505	0.843774	1.04273	1.15336	0.0217836	0.178652	0.00790067	0.0528235	0.431095	0.245334	0.120536	0.760892	0.256322	1.31318	0.855541	1.54986	1.18149	0.776892	1.15078	1.21065	0.399812	1.10096
pantothenate		Cofactors	C9H17NO5	219.111	4.58	0.769791	0.865087	1.06732	0.916275	1.09358	1.29291	0.797697	1.011	0.97149	0.0369118	0.195032	0.237353	0.292976	0.460533	0.193985	0.129678	0.862994	0.842044	1.26603	0.757622	0.886833	0.733375	0.694177	1.213	1.16621	0.135297	0.256687
riboflavin (vitamin b2)		Cofactors	C17H20N4O6	376.138	5.39	0.795341	0.978289	0.72775	1.09801	1.07141	1.67909	1.13463	1.07069	1.06043	0.08962	0.662629	0.203686	0.262282	0.585028	0.153544	0.239757	0.95363	0.782413	1.0969	0.0449836	0.707238	0.768264	0.488489	1.13097	0.967228	0.308111	0.177983
astilbin		Flavonoids	C21H22O11	450.115	5.57	0.987685	0.0152619	0.136449	1.22012	0.272089	1.0089	0.683728	0.699333	0.589964	0.996406	0.000847107	0.010943	0.254455	0.0107969	0.322058	0.196166	0.851132	0.167083	0.047986	1.43702	1.40764	0.790463	1.86907	0.0127638	1.03679	0.533643	1.15325
chrysoeriol C-hexoside	Chry C-hex	Flavonoids	C22H22O11	462.116	5.97	5.66209	0.311213	1.17906	4.21158	0.349169	0.90681	1.44734	0.831752	1.56973	7.66896e-05	0.0503753	0.963595	0.013825	0.00828314	0.657872	0.45198	0.232846	0.280154	1.67109	0.977689	0.2461	1.04496	1.99226	0.206791	0.692085	0.255245	0.955731
chrysoeriol C-pentoside-C-pentoside	Chry C-pen-Cpen	Flavonoids	C27H30O15	594.158	5.59	1.7475	0.108272	0.0958687	1.88118	1.06231	2.17263	0.78286	0.665951	0.669551	0.0124125	0.00239582	1.06643e-05	0.0328578	0.61972	0.912798	0.43104	0.166081	0.362226	1.52083	1.41408	1.70459	1.31472	0.253853	0.918075	0.590602	1.22519	1.08802
chrysoeriol O-hexoside I	Chry O-hex I	Flavonoids	C22H22O11	462.116	6.4	0.457009	0.319931	0.412423	0.442364	0.869262	1.45804	0.670532	1.09139	0.832378	0.00304207	0.0233641	0.000930976	0.00143407	0.548412	0.324045	0.0813571	0.602258	0.357832	1.60145	1.35999	1.63867	1.62934	0.481661	1.16364	1.39145	0.181786	0.883571
chrysoeriol O-hexoside II	Chry O-hex II	Flavonoids	C22H22O11	462.116	6.45	0.49848	0.354971	0.477404	0.527169	0.994177	1.45643	0.697566	1.02935	0.70958	0.000422411	0.0203531	0.00592486	0.00184977	0.853773	0.450993	0.091269	0.611378	0.231489	1.67791	1.30625	1.64488	1.59363	0.0236134	0.992295	1.33429	0.0743594	1.17981
chrysoeriol-C-hexoside-C-pentoside	Chry C-hex-C-pen	Flavonoids	C27H30O15	594.159	5.62	1.88234	0.101517	0.0887982	1.91913	1.06067	2.0913	0.758901	0.667097	0.646683	0.00864763	0.0027256	2.47436e-05	0.025319	0.687765	0.913376	0.382452	0.257268	0.341035	1.53771	1.40408	1.6902	1.37461	0.249613	0.907891	0.669791	1.07014	1.19405
delphinidin 3,5-diglucoside	Delp O-di-glu	Flavonoids	C27H31O17	627.152	4.9	0.51793	0.330685	0.571783	0.581415	0.897023	1.57638	0.702481	1.5177	1	0.00413686	0.0304686	0.355918	0.0176496	0.505736	0.355918	0.0532826	0.987055	#DIV/0!	1.59635	1.36436	0.689051	1.50266	0.265625	0.866196	1.48436	0.547004	0
delphinidin-3-O-(6''-O-rhamnopyranosyl-glucopyranoside)	Delp O-rha-glu	Flavonoids	C27H31O16	611.156	5.8	0.368369	0.402293	1	0.44003	1.06647	1	0.689154	1.81418	1	0.00578694	0.0242821	#DIV/0!	0.00132396	0.663146	#DIV/0!	0.0835881	0.355918	#DIV/0!	1.35361	1.27629	#N/A	1.43172	0.157324	0	1.36869	1.07946	0
isoorientin 2''-O-glucoside	Isoo O-glu	Flavonoids	C27H30O16	610.153	5.12	0.659847	0.106822	0.249243	0.745557	0.555903	1.40821	0.715401	0.6139	0.679606	0.00729378	0.00109942	0.0402569	0.171555	0.0530509	0.191564	0.206841	0.157442	0.509114	1.50603	1.56392	1.1996	0.758132	1.66347	1.16131	1.00691	1.40314	0.963298
isorhamnetin (3-Methylquercetin)		Flavonoids	C16H12O7	316.058	6.52	0.580203	0.419091	0.68254	0.579699	1.2191	2.33822	0.747822	0.923641	0.295398	0.0186527	0.0708426	0.730639	0.0052234	0.48877	0.244216	0.076339	0.348039	0.198111	1.4112	1.10503	0.488037	1.53357	0.715806	1.14544	1.39914	0.168366	1.09747
isorhamnetin-O-rhamnoside-O-rhamnoside	Isor O-rha-O-rha	Flavonoids	C28H32O15	608.175	6.14	0.366517	0.480728	0.61561	0.458348	1.23959	5.73837	0.703075	2.87338	0.499682	0.00292545	0.0764931	0.409993	1.89868e-05	0.839007	0.0791961	0.0183094	0.63464	0.309902	1.67381	0.945055	0.691494	1.68527	0.44297	1.08183	1.6673	1.00033	1.23205
isorhamnetin-O-rutinoside I	Isor O-rut I	Flavonoids	C28H32O16	624.169	5.02	1.22741	1.30295	1.60797	1.46988	1.93909	1.61896	1.8428	0.740369	0.87041	0.336153	0.568904	0.521293	0.308818	0.0445214	0.207035	0.202437	0.268967	0.502446	0.661576	0.485549	0.678142	0.658785	1.58962	1.14749	0.948129	1.09223	0.735266
isorhamnetin-O-rutinoside II	Isor O-rut II	Flavonoids	C28H32O16	624.169	5.35	0.823227	0.452368	1.57281	1.07364	1.57987	2.72458	1.26099	1.67612	0.787817	0.595918	0.0430595	0.472387	0.995262	0.240972	0.0840545	0.982037	0.909947	0.286137	0.496886	1.1398	0.581959	0.125685	0.835843	1.44238	0.377721	0.599132	1.06135
isoscoparin 2''-O-(6'''-(E)-feruloyl)-glucopyranoside	Isos O-fer-glu	Flavonoids	C38H40O19	800.216	5.96	0.480745	0.289102	0.933042	0.665133	1.1327	2.56997	1.01721	1.13416	0.400725	0.0343582	0.0170809	0.607376	0.146151	0.987704	0.417543	0.772601	0.729654	0.0144856	1.30457	1.26677	0.154502	0.957576	0.285278	1.18217	0.0342977	0.240686	1.92848
isoscoparin-2''-O-glucoside	Isos O-glu	Flavonoids	C28H32O16	624.169	5.69	1.00666	1.2209	1.24021	0.911657	1.61803	0.887844	0.981055	0.565153	0.789581	0.98624	0.567795	0.533504	0.890568	0.00769595	0.666695	0.947814	0.130173	0.313914	0.0226506	0.330395	0.586698	0.191776	1.9411	0.246682	0.0533204	1.44352	1.05797
isovitexin		Flavonoids	C21H20O10	432.105	5.57	0.882633	0.0299144	0.417848	1.15582	0.295516	1.22536	0.716038	1.11377	0.823147	0.593259	0.000203344	0.00339333	0.365801	0.00869499	0.783851	0.2107	0.755552	0.203928	0.512706	1.49303	1.59107	0.590067	1.9002	0.343047	0.973183	0.435711	1.17133
isovitexin 2''-O-(6'''-(E)- feruloyl)-glucopyranoside	Isov O-fer-glu	Flavonoids	C37H38O18	770.205	5.98	0.99927	0.535462	1.8073	1.09558	2.08414	3.68817	1.43174	1.1644	0.990652	0.936479	0.117091	0.186505	0.801576	0.132588	0.252357	0.656065	0.676576	0.965669	0.00202323	0.901956	0.970141	0.243955	1.10667	1.27747	0.612546	0.28845	0.0297698
kaempferide		Flavonoids	C16H12O6	300.063	8.65	0.399309	0.421631	0.791162	0.37945	1.60986	1	0.643682	2.06071	1	0.0120858	0.0626159	0.355918	0.00391022	0.59856	#DIV/0!	0.113661	0.171928	#DIV/0!	1.436	0.9555	0.689051	1.55129	0.817206	0	1.36451	1.40743	0
kaempferol		Flavonoids	C15H10O6	286.048	6.58	0.299184	0.294504	0.5018	0.347482	0.948176	0.373738	0.650667	1.14199	1.20926	0.0021972	0.00209736	0.145799	0.000260788	0.854515	0.422526	0.0998788	0.626765	0.850552	1.60148	1.41311	0.958183	1.67469	0.105457	0.86798	1.31626	0.464508	0.348163
kaempferol-3-O-glucoside	Kaem O-glu	Flavonoids	C21H20O11	448.101	6.26	0.363005	0.269498	0.482513	0.422343	0.785737	1.19272	0.569357	1.07172	0.745274	0.000104378	0.0136481	0.00302304	0.000414109	0.312531	0.622779	0.0609142	0.689855	0.27303	1.75006	1.46178	1.52045	1.65313	0.8169	0.66986	1.52055	0.158305	1.0567
kaempferol-3-O-rhamnoside	Kaem O-rha	Flavonoids	C21H20O10	432.106	5.89	1.23669	0.0159977	0.0276618	1.19326	0.404043	0.962706	0.883956	1.32934	1.25813	0.885205	0.000254755	2.40899e-07	0.95083	0.0150308	0.396464	0.477765	0.787564	0.689054	0.422075	1.54303	1.73359	0.394737	1.88797	0.0579712	0.36042	0.580673	0.385926
kaempferol-3-O-rutinoside-7-O-rhamnoside	Kaem O-rut-O-rha	Flavonoids	C33H40O19	740.22	5.16	0.523819	0.301047	1	0.552185	1.16065	1	0.607262	2.29226	1	0.0124301	0.0333028	#DIV/0!	0.00591353	0.697349	#DIV/0!	0.00691054	0.544348	#DIV/0!	1.4812	1.29962	0	1.56289	0.307975	0	1.81598	0.944436	0
luteolin		Flavonoids	C15H10O6	286.047	6.26	0.352897	0.272641	0.420886	0.403615	0.783766	1.05833	0.555353	1.07002	0.645659	8.35114e-05	0.0172996	0.00265099	0.000639643	0.295675	0.839648	0.0533508	0.610707	0.23812	1.74843	1.43701	1.51757	1.64031	0.817429	0.274726	1.52812	0.144707	0.919482
luteolin-O-malonylhexoside	Lute O-mal-hex	Flavonoids	C24H22O14	534.1	6.45	0.330083	0.286295	0.438245	0.370767	0.731958	1.23503	0.574251	0.787103	0.564544	0.000405103	0.00870998	0.00229043	0.000260066	0.252617	0.412207	0.045024	0.337175	0.0158899	1.67916	1.41251	1.53376	1.66951	0.931856	0.759422	1.59994	0.752571	1.75163
naringenin		Flavonoids	C15H12O5	272.068	8.51	0.730694	0.0767598	1	0.699083	0.733374	2.14179	0.53914	2.75999	3.92645	0.0731475	0.000907041	#DIV/0!	0.00315689	0.192009	0.428021	0.0126003	0.200751	0.355918	1.21225	1.57636	#N/A	1.5318	1.07691	0.885361	1.63676	1.27088	0.891111
naringenin chalcone		Flavonoids	C15H12O5	272.068	8.19	0.814925	0.281818	1	0.742417	0.978193	0.8	0.854849	0.746315	3.13205	0.274631	0.0341651	#DIV/0!	0.226677	0.823571	0.355918	0.600098	0.163042	0.320337	0.663625	1.37958	#N/A	0.817311	0.0576271	0.866196	0.462709	0.467814	0.895807
Naringenin O-hexoside	Nari O-hexoside	Flavonoids	C21H22O10	434.121	6.45	1.53142	0.0323534	0.0913513	1.83415	0.504606	2.75642	0.798788	0.712275	1.50638	0.0045286	0.00143198	0.104997	0.000935777	0.049334	0.998967	0.297412	0.363431	0.503784	1.58642	1.48028	1.27166	1.5976	1.51084	0.960277	0.68913	0.663031	0.588302
quercetin		Flavonoids	C15H10O7	302.042	7.69	0.463027	0.154954	0.249751	0.45365	0.964436	1.4606	0.913871	5.94422	2.24324	0.0983709	0.0130369	0.226255	0.00450373	0.645122	0.919923	0.548499	0.224364	0.132782	1.01801	1.307	0.750637	1.55105	0.100215	0.36914	0.344566	1.44196	1.26714
quercetin 3-O-galactoside	Quer O-gla	Flavonoids	C21H20O12	464.096	6.01	0.620102	0.361917	0.421059	0.623764	0.925376	1.32749	0.808397	1.07839	0.785973	0.00124321	0.0359298	0.00466101	0.000145355	0.69355	0.267344	0.190794	0.705386	0.447681	1.6551	1.34763	1.50753	1.67241	0.33854	1.14856	1.03398	0.18327	0.578939
quercetin-3-O-rhamnoside	Quer O-rha	Flavonoids	C21H20O11	448.1	6.57	0.569991	0.333266	0.776159	0.501479	0.992732	1.16467	0.770901	1.44567	0.245527	0.00644432	0.0996366	0.379231	0.00115625	0.998928	0.653047	0.161008	0.730563	0.0297883	1.48239	1.30613	0.456266	1.58433	0.023049	0.441799	1.11818	0.564246	1.67661
quercetin-3-O-rhamnoside-7-O-glucoside	Quer O-rha-O-glu	Flavonoids	C27H30O16	610.153	5.77	0.42166	0.283645	0.804117	0.439473	0.82347	2.65264	0.646252	0.967442	0.8543	0.000157499	0.012727	0.687695	0.000877739	0.515882	0.0625682	0.105225	0.627576	0.902991	1.71879	1.4547	0.539257	1.59193	0.463668	1.35564	1.29898	0.0938883	0.352498
quercetin-3-O-rhamnoside-7-O-rhamnoside I	Quer O-rha-O-rha I	Flavonoids	C27H30O15	594.161	6.39	0.880593	1.04903	1.79673	1.15248	3.82599	1	1.09103	0.866261	1.36677	0.207851	0.43232	0.368213	0.414962	0.0187248	#DIV/0!	0.367047	0.465556	0.381371	0.886825	0.0541204	0.811943	0.590046	1.79907	0	0.722941	0.472327	0.650005
quercetin-3-O-rhamnoside-7-O-rhamnoside II	Quer O-rha-O-rha II	Flavonoids	C27H30O15	594.157	6.18	0.530392	0.306674	0.275539	0.422322	0.886532	0.80663	0.492536	0.813267	0.434464	0.0475547	0.00837366	0.0494848	0.000732693	0.619296	0.377148	0.0225251	0.48362	0.135076	1.32779	1.3743	1.04916	1.58959	0.281777	0.211809	1.68242	0.50236	1.23166
quercetin-3-O-rhamnosyl(1--2)-glucoside-7-O-rhamnoside	Quer O-rha-O-glu-O-rha	Flavonoids	C33H40O20	756.211	4.82	1.17839	0.0788436	0.0818492	1.5169	0.961048	2.34055	0.889632	0.629553	0.608005	0.127635	0.00201168	0.000124169	0.0225664	0.698961	0.913148	0.471648	0.161701	0.240621	1.0021	1.55983	1.70933	1.45894	0.251239	1.0711	0.288246	1.45761	1.28106
syringetin 3-O-glucoside		Flavonoids	C23H24O13	508.122	6.25	0.898813	0.912326	0.660398	0.858337	1.69936	2.80238	1.32362	1.23725	1.00146	0.120562	0.517044	0.466402	0.106359	0.00771192	0.0215524	0.0176784	0.700592	0.833414	1.07068	0.221297	0.793542	1.04507	1.87474	1.7771	1.60705	0.671306	0.00397285
tricin		Flavonoids	C17H14O7	330.074	8.53	0.57633	0.343239	0.389136	0.551148	1.03746	1.02921	0.757612	1.63308	0.787529	0.00598083	0.0540549	0.154076	0.000180449	0.861364	0.704316	0.165968	0.592809	0.805477	1.50003	1.27533	0.898007	1.61027	0.115621	0.0508427	1.1622	0.970016	0.528829
tricin 4'-O-(syringyl alcohol)ether O-hexoside	Tric O-syri-O-hex	Flavonoids	C32H34O15	658.187	6.53	0.477687	0.346582	0.952446	0.548093	0.937994	0.467309	0.723854	1.46514	0.637364	0.00257643	0.0406616	0.887717	0.00896288	0.64734	0.312221	0.0182151	0.69037	0.266606	1.61168	1.32662	0.0707849	1.46508	0.223075	1.0639	1.65892	0.488734	0.831001
tricin 5-O-glucoside	Tri 5-O-glu	Flavonoids	C23H24O12	492.127	6.37	0.618327	0.370267	0.477278	0.573775	0.975491	1.52167	0.840767	1.02786	0.778213	0.0050857	0.031152	0.00759005	0.00123489	0.924921	0.0613228	0.166226	0.644957	0.396612	1.56768	1.36097	1.45972	1.59546	0.0986284	1.54761	1.11887	0.0782272	0.782719
tricin 7-O-(6''-(E)-sinapoyl)-β-D-glucopyranoside	Tric O-sin-glu	Flavonoids	C34H34O16	698.184	6.9	0.94074	0.998443	0.947548	0.710344	1.90877	1.17498	1.20548	1.49225	1.12621	0.635663	0.954539	0.95786	0.3338	0.0958084	0.818904	0.415313	0.772585	0.929197	0.237746	0.00364414	0.189755	0.810956	1.3964	0.336644	0.75645	0.741495	0.226308
tricin 7-O-(6''-O-malonyl)-β-D-glucopyranoside	Tric O-mal-glu	Flavonoids	C26H26O15	578.127	6.73	0.528998	0.308072	0.332031	0.507455	0.850248	1.4871	0.722394	0.993098	0.562003	0.0054885	0.0154215	0.000332932	0.000169583	0.568509	0.115353	0.00632603	0.691212	0.0554045	1.55772	1.44021	1.66039	1.60476	0.528065	1.28521	1.79651	0.0232516	1.63123
tricin 7-O-glucoside	Tric 7-O-glu	Flavonoids	C23H24O12	492.126	6.51	0.768415	0.414165	0.353118	0.748816	1.09505	1.58562	0.961538	1.0345	0.646852	0.0415547	0.0441434	0.000293497	0.000995789	0.641819	0.164732	0.743837	0.817762	0.0882455	1.29124	1.22445	1.72483	1.5835	0.356665	1.26866	0.24978	0.123144	1.51866
tricin O-glucoside O-guaiacylglyceryl ether	Tric O-glu-O-guai	Flavonoids	C33H36O16	688.2	6.36	0.55343	0.303902	0.698943	0.349468	0.719565	0.686364	0.653673	0.729014	0.51434	0.111168	0.131801	0.599987	0.0696079	0.274514	0.696862	0.0269402	0.333589	0.629858	1.21782	0.717526	0.54463	1.45817	0.90625	0.487782	1.60374	0.694057	1.05992
tricin-O-hexoside-deoxyhexoside	Tric O-hex-O-dhex	Flavonoids	C29H34O16	638.185	5.79	0.205848	0.0410156	0.291135	0.215877	0.223111	1	0.384475	0.526846	0.749333	0.0183441	1.16584e-06	0.134897	0.00187283	0.0216797	#DIV/0!	0.00747409	0.355918	0.694443	1.69842	1.50506	1.04357	1.58308	1.87687	0	1.69995	1.07946	0.548681
caffeic acid hexoside II		Hydroxycinnamate derivatives	C15H18O9	342.095	4.94	0.258262	0.0175391	0.318977	0.550399	0.310196	4.00434	0.55918	1.02133	1.4398	0.00282203	7.53882e-05	0.583098	0.0861407	0.00919178	0.415775	0.0904025	0.871317	0.416243	1.48895	1.58921	0.760446	1.09224	1.94107	1.16783	1.27101	0.0484462	0.525423
ferulic acid hexoside II		Hydroxycinnamate derivatives	C16H20O9	356.111	5.46	0.460557	0.0780704	0.13262	0.535486	0.516734	1.52282	0.510179	1.04046	0.798774	0.000457984	3.74901e-05	0.000283425	0.00278137	0.0435515	0.939031	0.0301161	0.78544	0.533286	1.65325	1.52893	1.54819	1.49247	1.69308	0.607772	1.65923	0.112778	0.772916
coumaric acid II		Hydroxycinnamate derivatives	C9H8O3	164.047	5.33	1.25398	0.109804	0.0934431	1.23986	0.71671	1.98349	0.866695	1.38236	1.05295	0.0310958	0.000640349	2.04145e-09	0.0305387	0.130414	0.896209	0.422114	0.934501	0.529903	1.30496	1.50662	1.81213	1.34807	1.35865	0.869133	0.469197	0.693947	0.583584
coumaric acid hexoside II		Hydroxycinnamate derivatives	C15H18O8	326.1	5.33	1.28478	0.0711039	0.192996	1.18905	0.64365	2.3445	0.747454	1.96041	1.25811	0.0290612	0.000732092	0.00559401	0.104672	0.14644	0.871618	0.251447	0.669128	0.536954	1.30093	1.49387	1.72515	1.11529	1.3268	0.949388	0.839042	1.06501	0.536377
feruloyl quinic acid I		Hydroxycinnamate derivatives	C17H20O9	368.105	5.46	1.05673	0.487834	0.638943	0.978692	0.704738	1.02832	1.01454	0.769299	1.33421	0.662237	0.00677041	0.18153	0.870461	0.0440483	0.962476	0.868393	0.255193	0.285631	0.232006	1.46663	0.623439	0.091686	1.65008	0.0770259	0.0721548	1.23982	0.563875
feruloyl quinic acid II		Hydroxycinnamate derivatives	C17H20O9	368.111	5.77	0.784466	0.276251	0.809269	0.919767	0.523746	1.49684	0.831987	1.08697	0.966224	0.0449889	0.00835898	0.904488	0.707114	0.029766	0.229601	0.310668	0.88198	0.915532	1.2615	1.46011	0.497906	0.290352	1.74641	0.713812	0.785409	0.193781	0.108281
coumaroyl quinic acid		Hydroxycinnamate derivatives	C16H18O8	338.098	5.35	0.741392	0.255582	0.438724	0.804445	0.796656	1.83684	0.973287	0.678499	0.958594	0.0702457	0.00501501	0.0500957	0.0372741	0.208087	0.146318	0.723342	0.137809	0.769144	1.18712	1.43821	1.2331	1.24787	1.19222	1.19765	0.156158	1.45232	0.0944866
sinapic acid glucoside II		Hydroxycinnamate derivatives	C17H22O10	386.121	5.44	0.984132	0.670224	0.825498	0.896903	0.757559	1.37654	1.03092	1.01116	0.842198	0.740333	0.00899073	0.308663	0.0549263	0.0540436	0.494408	0.801182	0.882339	0.404102	0.199264	1.38444	0.814274	1.18846	1.59369	0.794558	0.32227	0.0664407	0.758769
sinapic acid glucoside I		Hydroxycinnamate derivatives	C17H22O10	386.121	5.11	0.500155	0.429992	0.639319	0.721581	0.932876	1.52278	0.830102	1.3679	0.634494	0.000192061	0.0402364	0.0132593	0.00193966	0.634191	0.24514	0.33822	0.719536	0.015931	1.72627	1.35419	1.47696	1.54602	0.223079	1.07922	0.72306	0.764556	1.89937
cinnamic acid		Hydroxycinnamate derivatives	C9H8O2	148.052	4.47	1.20288	1.53807	1.71688	1.16003	1.00583	0.567309	1.36994	0.773352	0.880643	0.697088	0.0309174	0.0283676	0.630915	0.896509	0.016626	0.0631257	0.0780732	0.83972	0.448622	1.15384	1.49614	0.347533	0.0208257	1.95469	1.41949	1.85145	0.23
quinate		Hydroxycinnamate derivatives	C7H12O6	192.063	1.88	1.51433	1.17486	1.05075	1.46749	1.21157	1.2397	1.28104	1.04645	1.19787	0.00106688	0.0450803	0.398254	0.000214533	0.0432018	0.0174411	0.00035622	0.678288	0.00121254	1.6231	1.14935	0.638924	1.62674	1.62033	1.79683	1.98009	0.595465	2.17628
coumaric acid III		Hydroxycinnamate derivatives	C9H8O3	164.047	5.46	2.79072	0.526986	0.666349	1.92259	0.588883	1.36538	1.18767	1.22663	0.974591	0.000437953	0.0585987	0.0411542	0.0004456	0.00891098	0.829971	0.769415	0.861898	0.933604	1.67503	1.13913	1.28639	1.57982	1.96002	0.739433	0.494776	0.442379	0.156015
sinapic acid		Hydroxycinnamate derivatives	C11H12O5	224.068	5.43	0.94632	0.679663	0.716214	0.809635	0.714113	1.54716	1.04804	0.958098	0.795085	0.41475	0.0547045	0.132477	0.00848344	0.0786675	0.311646	0.831801	0.865748	0.330308	0.573789	1.09697	1.0951	1.44923	1.53692	0.994865	0.349879	0.157661	0.911731
ferulic acid hexoside I		Hydroxycinnamate derivatives	C16H20O9	356.111	5.36	0.735471	0.603297	0.864391	0.667037	0.957615	1.57141	0.881922	1.00941	0.765249	0.0203765	0.0644164	0.447285	0.000332327	0.784367	0.0703827	0.195219	0.90378	0.237903	1.38121	1.02551	0.571274	1.62329	0.185493	1.42927	1.04797	0.0377471	1.16935
coumaric acid hexoside III		Hydroxycinnamate derivatives	C15H18O8	326.1	5.45	3.33116	0.415649	0.457568	2.18562	0.41946	1.42819	1.17272	2.33086	1.17548	0.000442083	0.120982	0.0164399	6.92695e-05	0.00779589	0.495245	0.77506	0.874618	0.411417	1.71396	1.0177	1.5778	1.65012	2.09631	0.750255	0.40778	0.907744	0.675474
caffeic acid		Hydroxycinnamate derivatives	C9H8O4	180.042	6.31	0.982782	0.803903	1.00612	0.816465	0.969776	0.976043	1.06888	0.923462	0.710261	0.914614	0.100508	0.996195	0.196717	0.832003	0.893749	0.459719	0.482632	0.0976752	0.131063	1.00033	0.0344895	0.873699	0.307907	0.171168	0.684135	0.742007	1.52255
3-dehydroquinate		Hydroxycinnamate derivatives	C7H10O6	190.048	3.81	0.659912	0.750007	0.977128	0.834397	1.01949	0.972977	1.05224	0.964544	0.824545	0.00327409	0.122669	0.776983	0.147647	0.814671	0.732015	0.65366	0.892181	0.329067	1.53234	0.947914	0.120986	0.945439	0.194004	0.188449	0.325705	0.341583	0.944508
caffeic acid hexoside I		Hydroxycinnamate derivatives	C15H18O9	342.096	4.79	1.5173	0.768519	0.945574	1.48507	1.27911	1.56965	1.25821	0.837415	1.14947	0.0341597	0.148314	0.88239	0.0823454	0.53365	0.148452	0.0989063	0.423884	0.279136	1.27225	0.878393	0.173491	1.09582	0.818674	1.21781	1.25033	0.716295	1.0641
ferulic acid		Hydroxycinnamate derivatives	C10H10O4	194.057	6.79	0.903772	0.89416	1.0443	1.06063	0.978659	1.11683	1.2562	1.08012	0.904229	0.255264	0.396217	0.685704	0.425056	0.908297	0.429405	0.117306	0.635442	0.649142	0.831596	0.513643	0.207808	0.540768	0.127224	0.559274	1.24259	0.568428	0.397888
coumaric acid I		Hydroxycinnamate derivatives	C9H8O3	164.047	5.26	1.01628	0.92995	1.03528	0.900108	1.22537	1.67786	0.932303	0.964546	1.09123	0.981316	0.684062	0.824292	0.3308	0.318127	0.130289	0.679206	0.576678	0.69169	0.0914141	0.238687	0.11758	0.679858	0.941879	1.29363	0.425326	0.125905	0.487697
coumaric acid hexoside I		Hydroxycinnamate derivatives	C15H18O8	326.1	5.26	0.988522	0.953164	1.07595	0.934105	1.27191	1.6073	0.953968	0.940058	1.17752	0.829763	0.743577	0.714215	0.491681	0.298842	0.171526	0.739255	0.522816	0.41542	0.0873675	0.148522	0.260488	0.4679	1.01837	1.24635	0.318373	0.22012	0.878946
2-hydroxyadipate		Lipids	C6H12O3	132.079	6.74	1.09611	0.55698	0.693384	0.9165	0.841317	1.20023	0.750561	0.802332	0.784408	0.747615	0.0125854	0.0250876	0.520504	0.21165	0.562884	0.026125	0.161175	0.267985	0.318866	1.43234	1.44369	0.476608	1.0865	0.696935	1.56241	1.44459	1.02957
3-hydroxy-3-methyl-glutaric acid		Lipids	C6H10O5	162.052	4.01	0.650838	0.67779	0.760954	0.83713	1.10819	3.42337	1.79289	0.894838	2.85198	0.0255987	0.011637	0.0919385	0.373797	0.665664	0.0125831	0.126671	0.88242	0.0154064	1.38111	1.38122	1.17856	0.586348	0.414484	1.57238	1.36272	0.326002	1.74719
phytosphingosine		Lipids	C18H39NO3	317.293	10.63	1.22951	0.466944	0.48339	1.39011	0.914602	0.881683	1.43707	1.53297	0.990641	0.345889	0.018374	0.00714565	0.0630084	0.500116	0.690141	0.0674703	0.425567	0.963563	0.392441	1.37593	1.49526	1.15635	0.652137	0.565741	1.41237	1.11728	0.0792509
9-OxoOTrE		Lipids	C18H28O3	292.203	14.29	1.14578	2.19918	0.587148	0.891243	1.36688	1.72664	1.19154	1.48672	1.79434	0.56831	0.00594416	0.156306	0.650575	0.105342	0.205114	0.735138	0.317898	0.108624	0.481687	1.35966	1.08964	0.450705	1.43228	1.2033	0.520836	0.876586	1.28842
13-HOTrE		Lipids	C18H30O3	294.219	15.41	0.898	2.06741	0.667936	0.96987	1.17584	1.26562	1.32912	1.03254	1.40455	0.498413	0.00609787	0.245048	0.987048	0.319216	0.394218	0.326379	0.636371	0.228337	0.266187	1.30722	0.854575	0.124073	0.949574	0.679801	0.876583	0.137519	1.12611
sphinganine		Lipids	C18H39NO2	301.298	11.64	1.44945	0.517831	0.426004	1.61579	0.933302	0.873336	1.4391	2.04395	1.26883	0.275485	0.0502639	0.0025025	0.055115	0.641186	0.599933	0.100155	0.35687	0.381841	0.576546	1.24736	1.52717	1.22441	0.396025	0.599842	1.24502	1.16706	0.892262
9-HOTrE		Lipids	C18H30O3	294.219	13.66	1.22679	3.87978	0.990653	0.893577	1.44936	1.86787	1.17835	1.84092	2.81097	0.271745	0.0164014	0.748473	0.712393	0.107028	0.362924	0.612534	0.463821	0.0926364	0.742617	1.18077	0.0139882	0.419208	1.38567	1.16158	0.537161	0.753492	1.51806
stearidonic acid		Lipids	C18H28O2	276.209	13.81	1.22423	3.99156	0.971762	0.931013	1.48996	1.87619	1.18801	1.80932	2.77781	0.210026	0.0157266	0.746177	0.88115	0.0638996	0.355936	0.57428	0.447875	0.0850804	0.849307	1.16818	0.0440815	0.259837	1.52184	1.15188	0.584452	0.755934	1.5202
13-HODE + 9-HODE		Lipids	C18H32O3	296.235	14.77	1.15262	2.71278	0.618023	0.88916	1.08755	1.54615	1.21385	1.10775	1.87897	0.269365	0.0159152	0.305477	0.756857	0.487252	0.297295	0.557513	0.667634	0.0665884	0.723567	1.14055	0.828029	0.377662	0.682581	1.10032	0.568828	0.274166	1.49453
punicic acid		Lipids	C18H30O2	278.225	14.92	1.15562	2.48865	0.612526	0.902674	1.11898	1.48563	1.1291	1.15	1.77649	0.292068	0.0220135	0.28669	0.811384	0.226411	0.297533	0.717389	0.552266	0.0537202	0.649662	1.12243	0.889395	0.305471	1.08106	1.12187	0.394887	0.393399	1.51014
1-LysoPE(18:1)		Lipids	C23H46NO7P	479.302	14.81	1.26802	2.16185	0.865004	0.959547	0.974387	1.48061	0.847138	1.27888	1.84619	0.296998	0.0277146	0.75566	0.644806	0.882199	0.267695	0.326276	0.28697	0.0738854	0.620851	1.10883	0.412951	0.317167	0.224077	1.01734	0.824066	1.071	1.52105
2-LysoPE(18:2)		Lipids	C23H44NO7P	477.286	12.89	0.777911	1.72555	1.14818	0.826827	1.0146	1.21128	0.826221	1.0593	2.20049	0.0939189	0.0456395	0.937375	0.0391951	0.816095	0.383015	0.0920838	0.783694	0.061813	1.12645	1.10451	0.243509	1.23286	0.188723	0.384621	1.31079	0.263439	1.5256
1-LysoPE(16:0)		Lipids	C21H44NO7P	453.285	14.19	1.0776	1.36639	0.783344	0.952817	1.03249	1.21496	1.01429	1.14365	1.59812	0.67143	0.0746352	0.587951	0.625973	0.691298	0.46646	0.91637	0.566387	0.0593635	0.244303	1.09431	0.718764	0.382616	0.310257	0.773048	0.105897	0.569981	1.61859
azelaic acid		Lipids	C9H16O4	188.105	6.83	1.14851	2.4177	1.32008	1.07291	1.13002	1.16211	1.26314	2.12205	1.83453	0.118725	0.0237773	0.656189	0.523141	0.444699	0.487341	0.350878	0.408493	0.205548	1.02259	1.07846	0.360768	0.424747	0.783241	0.276851	0.863026	1.02812	1.07926
2-LysoPE(18:1)		Lipids	C23H46NO7P	479.301	14.41	1.05064	3.99781	1.08742	0.800988	1.36806	1.44236	0.866936	1.26757	1.73934	0.83089	0.0133416	0.98276	0.106294	0.219679	0.240862	0.256267	0.375141	0.0728724	0.161644	1.01287	0.146751	1.07654	1.07227	0.843585	0.969323	1.03713	1.56774
glycero-3-phosphocholine		Lipids	C8H20NO6P	257.099	1.61	0.926423	2.11188	1.13385	0.688659	0.825842	1.99429	0.752882	1.33377	0.841674	0.622264	0.0557461	0.645497	0.0117758	0.410125	0.0284193	0.186688	0.453357	0.731584	0.189446	0.968333	0.401808	1.45029	0.574857	1.72466	1.17556	1.05203	0.512501
1-LysoPE(18:3)		Lipids	C23H42NO7P	475.27	12.04	0.852688	0.8144	1.02118	0.922465	0.917615	1.03481	0.812875	1.01041	2.04328	0.312876	0.141964	0.881636	0.417652	0.657787	0.85534	0.240838	0.901725	0.0824083	0.744165	0.958106	0.0634373	0.580756	0.547204	0.097179	0.955159	0.0759461	1.50882
2-LysoPC(18:1)		Lipids	C26H52NO7P	521.348	14.69	1.28923	2.13075	0.667782	1.11286	1.16147	1.26747	0.962541	0.775302	1.27355	0.283131	0.085333	0.256102	0.19743	0.107914	0.111876	0.718225	0.457928	0.309631	0.749451	0.932009	0.838632	0.89099	1.41606	1.39834	0.185219	1.08964	0.85783
2-linoleoylglycerol		Lipids	C21H38O4	354.275	14.78	2.05904	1.94493	1.1051	0.868731	1.09574	1.12069	0.951341	2.25759	1.87448	0.2197	0.127292	0.763734	0.0649013	0.8473	0.402173	0.932414	0.144968	0.171771	0.766429	0.914823	0.121916	1.15663	0.443724	0.21704	0.118263	1.40369	1.13877
1-LysoPC(18:1)		Lipids	C26H52NO7P	521.348	15.19	1.16725	1.53406	0.810812	1.23799	0.94259	0.970106	0.883681	0.699776	1.05023	0.435335	0.248793	0.780932	0.263344	0.936654	0.984973	0.816809	0.293697	0.912065	0.368199	0.911495	0.430443	0.749421	0.245282	0.116685	0.396692	1.30126	0.128856
2-palmitoylglycerol		Lipids	C19H38O4	330.279	13.66	1.05859	1.83969	0.750823	0.912085	0.722314	1.45321	1.21633	1.64581	1.86076	0.901537	0.115409	0.55267	0.535634	0.0736593	0.462153	0.326145	0.546956	0.28353	0.274057	0.884033	0.465217	0.3677	1.43038	0.762563	0.854371	0.821485	0.975987
1-LysoPE(18:2)		Lipids	C23H44NO7P	477.286	13.27	0.749638	1.27988	1.09508	0.755943	0.817071	0.982505	0.746071	1.02055	1.79911	0.27593	0.247218	0.68968	0.0457902	0.310797	0.938727	0.0858784	0.83691	0.0936332	0.793594	0.852207	0.277136	1.16638	1.01931	0.0615564	1.23645	0.0906249	1.5049
1-palmitoylglycerol		Lipids	C19H38O4	330.278	13.28	0.872359	3.67775	0.907201	0.9026	0.529695	0.975062	1.1216	3.19544	3.69769	0.466564	0.151936	0.531823	0.929155	0.0890294	0.552948	0.958962	0.318902	0.38525	0.270223	0.829853	0.0964186	0.161872	1.57926	0.0287185	0.138647	0.974987	0.977449
2-LysoPE(14:0)		Lipids	C19H40NO7P	425.253	11.78	1.25329	1.37913	1.44921	0.996833	1.32319	1.72103	1.20392	1.0346	1.8885	0.22325	0.272607	0.25238	0.940614	0.0490963	0.110107	0.318924	0.801401	0.39762	0.872592	0.808189	0.775718	0.0176316	1.60711	1.35936	0.919694	0.157373	1.09808
1-LysoPC(18:3)		Lipids	C26H48NO7P	517.317	12.26	0.821239	0.775854	0.816372	0.951117	0.877415	1.16055	0.770181	0.809653	1.46464	0.153576	0.181803	0.51375	0.741867	0.561283	0.76349	0.467698	0.434663	0.118117	0.971726	0.753962	0.588955	0.263857	0.65488	0.513369	0.744592	0.907413	1.49748
linoleic acid		Lipids	C18H32O2	280.24	18.2	1.1473	1.2041	0.984484	0.920278	1.15015	0.953902	1.12529	0.884892	1.04363	0.441198	0.250401	0.899677	0.547672	0.229201	0.835512	0.494789	0.553353	0.661798	0.559739	0.655724	0.0538119	0.462291	1.1027	0.226691	0.569344	0.584681	0.230659
LysoPE(18:0)		Lipids	C23H48NO7P	481.316	14.38	0.928544	1.33856	0.653405	0.846636	1.47473	0.686524	0.92861	1.11257	1.16066	0.770947	0.383246	0.375989	0.04639	0.0529707	0.572693	0.873286	0.460228	0.488658	0.24604	0.649869	0.605366	1.25317	1.55855	0.784021	0.233864	0.821397	0.399768
1-LysoPE(14:0)		Lipids	C19H40NO7P	425.257	12.1	1.25973	1.18553	1.34726	0.892898	1.05902	1.65346	1.23775	1.14484	1.74816	0.350264	0.495444	0.317877	0.562518	0.689241	0.197464	0.228639	0.743457	0.315372	0.669631	0.626977	0.537736	0.479462	0.371979	1.23037	0.975002	0.526882	1.11872
2-hydroxypalmitate		Lipids	C16H32O3	272.234	16.17	0.91973	0.912619	0.700762	1.39935	0.912103	1.27637	1.29713	0.975105	0.853064	0.461387	0.327577	0.653476	0.0941106	0.460537	0.192718	0.33566	0.725206	0.350209	0.506368	0.613317	0.572744	1.14517	0.689512	1.16029	0.874751	0.270923	0.925029
2-LysoPC(18:2)		Lipids	C26H50NO7P	519.332	13.12	0.865153	1.11163	0.715057	0.866868	0.944771	1.25964	0.759417	0.778634	1.49402	0.191326	0.50096	0.298971	0.0223433	0.388291	0.516105	0.0643977	0.360437	0.0667352	0.961643	0.518255	0.810129	1.33896	0.829378	0.686706	1.39618	1.27188	1.58109
phthalic acid mono-2-ethylhexyl ester		Lipids	C16H22O4	278.152	16.04	0.867887	0.889458	0.949848	1.01971	0.798348	1.04039	1.00047	1.02661	0.977573	0.266338	0.504376	0.775842	0.922465	0.243064	0.844336	0.877222	0.833614	0.878513	0.834313	0.48912	0.194254	0.115124	1.01629	0.249481	0.00225187	0.177622	0.133334
sterebin L		Lipids	C21H36O4	352.262	13.82	1.20414	1.11757	1.33207	0.686206	0.974797	1.71461	0.67255	1.56539	1.90451	0.912844	0.607429	0.256112	0.0215753	0.887113	0.0607501	0.235831	0.0874061	0.0959692	0.305877	0.468434	0.846026	1.35265	0.0937403	1.55261	0.933272	1.71242	1.42501
linoleoyl ethanolamide		Lipids	C20H37NO2	323.282	16.6	0.543155	1.41406	0.888545	1.03657	1.03546	1.75135	1.04149	0.720553	1.47542	0.411897	0.655881	0.951843	0.665491	0.723119	0.0521032	0.941812	0.26892	0.147957	0.877701	0.437147	0.230572	0.0730907	0.131205	1.61019	0.0650401	0.785108	1.36032
2-LysoPC(18:3)		Lipids	C26H48NO7P	517.317	11.89	0.74543	0.86817	0.692472	1.01513	1.09402	1.54948	0.842032	0.821987	1.6239	0.0265661	0.3583	0.097216	0.83153	0.50559	0.427002	0.107052	0.345246	0.0422672	1.35066	0.43112	1.18004	0.165964	0.688955	0.958085	1.24448	1.07445	1.68802
linolenoyl ethanolamide		Lipids	C20H35NO2	321.267	15.52	1.14461	0.869361	0.964801	0.922643	0.624439	1.72389	0.866609	1.37347	1.60227	0.8659	0.453477	0.760455	0.486224	0.0677136	0.0507126	0.489505	0.145877	0.0461164	0.215545	0.400882	0.0910373	0.464969	1.51654	1.62993	0.307327	1.5463	1.53348
1-LysoPC(18:2)		Lipids	C26H50NO7P	519.332	13.54	0.908395	0.926204	0.809255	0.749977	0.79403	0.856511	0.595579	0.858508	1.34319	0.941333	0.556625	0.624798	0.217133	0.283392	0.332021	0.149794	0.638891	0.112767	0.287329	0.364499	0.598408	0.850048	0.981903	0.849915	1.10251	0.685506	1.40165
pinolenic acid		Lipids	C18H30O2	278.224	17.35	0.846922	1.05497	0.878423	0.875465	0.935241	1.26497	0.566196	1.07752	1.21897	0.344853	0.57004	0.315953	0.479207	0.807226	0.248959	0.0365527	0.826039	0.132098	0.649431	0.363999	0.721137	0.501581	0.314817	1.07916	1.6269	0.313831	1.33793
2-LysoPE(18:3)		Lipids	C23H42NO7P	475.27	11.7	0.812909	1.07912	0.977277	1.01009	1.15069	1.20246	0.925768	1.0396	2.26945	0.104191	0.731005	0.792509	0.884246	0.341371	0.490001	0.547577	0.902786	0.0781633	1.08069	0.358368	0.04108	0.071069	0.891066	0.364787	0.594359	0.285018	1.47727
1-LysoPC(16:0)		Lipids	C24H50NO7P	495.332	14.02	0.994884	1.11874	1.09207	0.946258	0.749504	1.3704	0.7179	0.902239	1.11359	0.999852	0.942293	0.552426	0.818617	0.365975	0.455322	0.27764	0.901913	0.966623	0.0267753	0.325176	0.266178	0.233336	0.936451	0.979257	0.901932	0.417529	0.277441
tetradecylamine		Lipids	C14H31N	213.246	9.89	1.13294	0.968327	0.991765	1.15165	1.04764	0.898832	1.17065	1.04211	1.09018	0.246806	0.733307	0.838676	0.144027	0.633505	0.144097	0.360189	0.625794	0.535595	0.818009	0.25884	0.0496768	0.981903	0.3443	1.27011	0.820933	0.530439	0.659425
linolenic acid		Lipids	C18H30O2	278.224	17.17	1.15309	1.10411	0.929692	1.01866	1.36848	0.918098	1.35112	1.09978	0.864985	0.494223	0.516834	0.868682	0.965792	0.42224	0.974835	0.262967	0.812846	0.89434	0.541204	0.211484	0.132918	0.0758271	1.00159	0.281017	0.879417	0.353782	0.4444
2-LysoPE(16:0)		Lipids	C21H44NO7P	453.285	13.72	0.994827	1.06093	1.04349	0.938432	0.93905	0.892907	0.840709	1.30071	1.77726	0.826175	0.997028	0.691092	0.620621	0.945188	0.635955	0.530819	0.351225	0.0799916	0.0175008	0.185096	0.145689	0.343669	0.289135	0.389264	0.612607	0.959463	1.59707
1-LysoPC(14:0)		Lipids	C22H46NO7P	467.3	12.02	1.16813	0.957209	0.671024	1.12684	0.81963	1.02672	1.16684	1.00386	1.75767	0.203211	0.719057	0.701788	0.308487	0.133892	0.793294	0.165338	0.91102	0.245238	0.897192	0.133668	0.596047	0.711608	1.32782	0.0524125	1.05557	0.0214268	1.04444
myristic acid		Lipids	C14H28O2	228.208	17.57	0.831458	0.966789	0.790662	1.03286	1.11738	1.15913	1.16986	0.963851	1.10238	0.0130907	0.727793	0.012326	0.72985	0.577355	0.178279	0.341383	0.822443	0.231048	1.44839	0.109834	1.50631	0.279058	0.554272	1.27513	0.872188	0.309996	1.12182
2-LysoPC(16:0)		Lipids	C24H50NO7P	495.331	13.82	1.12012	1.02746	1.19239	0.614231	0.984381	1.80102	0.591991	1.78014	2.06053	0.907837	0.856661	0.803127	0.0238131	0.974881	0.069329	0.2067	0.0310121	0.108668	0.278762	0.105016	0.376801	1.33962	0.0960872	1.4229	0.868534	2.11041	1.39485
N-oleoyl-serine		Lipids	C21H39NO4	369.288	16.63	0.884917	0.981086	1.20098	1.13217	1.00105	1.10715	1.11586	0.798826	1.03899	0.633493	0.947042	0.455274	0.377082	0.79105	0.419379	0.616349	0.507305	0.897965	0.300769	0.0345497	0.48816	0.606401	0.00342049	0.701958	0.315594	0.848296	0.227594
cis-9,10-epoxystearic acid		Lipids	C18H34O3	298.25	15.09	0.906567	0.991547	0.753518	1.06405	0.843211	1.37092	1.12289	0.873782	0.970165	0.324328	0.970682	0.305043	0.682046	0.251341	0.354883	0.767403	0.358568	0.736412	0.672324	0.0291502	0.82579	0.328966	0.996639	0.961728	0.427832	0.781817	0.0769038
terpenyl-pentosyl-glucoside I		Monoterpenol glycoconjugates	C21H36O10	448.23	6.94	0.0803262	0.0551105	0.225503	0.279395	0.25017	0.625724	0.377697	0.691521	1.23365	3.12108e-05	0.00142595	0.00341276	0.0180943	0.00963629	0.375759	0.0248087	0.240562	0.961008	1.70551	1.41487	1.57366	1.16736	1.73469	0.851184	1.40316	0.960047	0.411263
terpenyl-pentosyl-glucoside II		Monoterpenol glycoconjugates	C21H36O10	448.231	7.17	1.04031	0.99428	0.968982	0.332212	0.909859	1.16818	0.341663	0.685048	1.34636	0.724643	0.760942	0.412996	0.0252951	0.467385	0.204746	0.0426222	0.445024	0.138441	0.0395107	0.0185723	0.593306	1.48129	0.363449	1.16953	1.47836	0.893959	1.33887
xanthosine		Nucleotides	C10H12N4O6	284.074	1.88	1.15705	0.76426	0.949598	1.11714	0.906153	1.00579	0.671077	1.23759	0.849761	0.291316	0.00662699	0.806958	0.416133	0.556528	0.970406	0.347877	0.308615	0.388252	0.811694	1.35777	0.294475	0.492971	0.554768	0.0273113	0.909653	1.18546	0.373986
inosine		Nucleotides	C10H12N4O5	268.079	1.76	0.916847	0.734945	1.03621	0.991952	1.2581	0.951256	0.978733	1.06046	1.07904	0.320569	0.0186016	0.772349	0.897239	0.212697	0.850573	0.747482	0.703182	0.723441	0.653397	1.29154	0.230077	0.0877505	1.15919	0.253314	0.136765	0.536471	0.446406
guanine		Nucleotides	C5H5N5O	151.049	3.99	1.18704	3.36699	0.990631	1.16102	1.14728	0.711833	0.984383	4.34681	1.78862	0.413669	0.0152569	0.663187	0.239773	0.311102	0.976486	0.963828	0.11671	0.228402	0.639445	1.15039	0.00864337	0.751257	0.960241	0.453404	0.0808361	1.2728	1.01921
guanosine		Nucleotides	C10H13N5O5	283.09	3.98	1.08992	3.30398	0.962661	1.16992	1.08585	0.670824	0.950194	3.99578	2.0155	0.83135	0.0259121	0.96442	0.228402	0.504807	0.956836	0.941674	0.127368	0.220257	0.297955	1.1388	0.0360795	0.752496	0.557426	0.504376	0.199631	1.25607	1.0233
succinyladenosine		Nucleotides	C14H17N5O8	383.109	4.46	1.28241	1.94989	0.585579	1.13532	0.933809	0.246245	1.01844	2.90462	1.16711	0.0376467	0.0451152	0.834134	0.0911121	0.620959	0.432347	0.869811	0.66044	0.936529	1.26401	1.10818	0.423445	1.07707	0.385191	0.855438	0.119272	0.947531	0.479246
xanthine		Nucleotides	C5H4N4O2	152.032	3.72	1.15403	1.677	0.841594	1.08754	0.997381	0.991825	1.27591	1.36784	1.05504	0.286669	0.0388164	0.320606	0.521988	0.961469	0.934355	0.55817	0.458471	0.756794	0.650852	1.09193	0.801293	0.39277	0.0104699	0.0526932	0.60472	1.06259	0.319225
adenosine		Nucleotides	C10H13N5O4	267.097	3.91	1.56883	8.52614	1.213	1.04986	0.763245	0.616308	1.25346	4.87314	9.65358	0.578593	0.0390128	0.518077	0.781271	0.208904	0.365554	0.176813	0.11736	0.126655	0.549091	0.955422	0.14557	0.283695	1.14121	0.374912	1.11361	1.35844	1.05119
adenine		Nucleotides	C5H5N5	135.055	2.48	1.4769	2.1296	1.95586	1.31942	0.744218	0.395067	1.034	5.68674	5.81536	0.0903822	0.300832	0.624922	0.0826848	0.132404	0.56274	0.691947	0.252791	0.172738	1.02465	0.90966	0.424273	1.11879	1.35502	0.592686	0.334686	1.13046	1.00752
5'-deoxyadenosine		Nucleotides	C10H13N5O3	251.102	3.94	1.21846	3.30077	0.800607	0.933753	1.09264	0.708837	1.04571	2.49971	3.66737	0.566795	0.129691	0.928902	0.119391	0.760422	0.770794	0.748029	0.209244	0.302574	0.462245	0.812326	0.173481	1.02797	0.282871	0.366956	0.381178	1.46177	1.00082
guanosine 3',5'-cyclic phosphate		Nucleotides	C10H12N5O7P	345.047	3.81	0.816028	4.07007	2.06741	0.715973	0.77607	0.209208	1.21238	11.6517	5.91401	0.403472	0.374393	0.702467	0.406138	0.974111	0.9092	0.935885	0.352026	0.467392	0.771212	0.780701	0.485828	0.738097	0.430917	0.775981	0.301272	1.09145	0.864713
uridine monophosphate (UMP)		Nucleotides	C9H13N2O9P	324.036	1.88	1.76468	3.37499	1.62466	1.2482	0.916264	0.464963	1.04372	2.37911	4.29071	0.0470613	0.162467	0.461852	0.0797347	0.396964	0.978707	0.654319	0.257488	0.19527	1.07589	0.773047	0.422535	1.12414	0.825157	0.622582	0.217581	1.20941	0.994145
guanosine 5'-phosphate		Nucleotides	C10H14N5O8P	363.059	2.49	2.05863	5.78015	1.4944	0.843085	0.840583	0.501908	0.92883	3.95061	8.39611	0.497132	0.199556	0.240118	0.46816	0.45025	0.77406	0.813972	0.0808928	0.162715	0.60906	0.74513	0.358638	0.542874	0.782911	0.55134	0.133695	1.59508	1.02433
adenosine 5'-monophosphate		Nucleotides	C10H14N5O7P	347.063	2.49	1.321	2.13496	1.75034	1.04694	0.954771	0.617331	0.954221	1.90683	4.48712	0.462658	0.292789	0.226999	0.881108	0.625415	0.799123	0.822878	0.0796367	0.160546	0.573919	0.682908	0.599031	0.196213	0.394322	0.475175	0.147915	1.80496	1.02572
hypoxanthine		Nucleotides	C5H4N4O	136.038	3.12	1.01581	1.31143	0.797111	1.21747	0.944275	1.10174	1.32361	1.37651	0.750657	0.93878	0.290029	0.345859	0.159653	0.798793	0.518405	0.187651	0.313198	0.268692	0.0894297	0.565138	0.725187	0.926551	0.177694	0.589124	1.187	1.14763	1.12683
urate		Nucleotides	C5H4N4O3	168.028	2.64	0.821413	1.75977	0.576337	2.53514	2.66747	0.693324	3.17645	1.79288	0.317271	0.597841	0.583877	0.0136383	0.118096	0.0650367	0.0733683	0.113661	0.565869	0.0319597	0.30287	0.472427	1.35231	0.840367	1.38201	1.51641	1.2774	1.44258	1.50344
uracil		Nucleotides	C4H4N2O2	112.027	2.52	1.54753	1.17094	0.777277	1.21751	0.860869	0.818564	1.75863	2.92938	1.16211	0.017323	0.480996	0.418791	0.176696	0.384373	0.703162	0.15049	0.650272	0.402481	1.39201	0.449888	0.60945	0.94287	0.66838	0.593232	1.21073	0.972861	0.774076
guanosine 5'-diphosphate		Nucleotides	C10H15N5O11P2	443.023	1.56	1.11552	0.949553	1.45436	1.84181	0.933677	0.70414	3.98707	0.796594	0.710563	0.669439	0.574663	0.607747	0.700486	0.642072	0.96555	0.659685	0.824015	0.98796	0.177699	0.0886539	0.331682	0.582174	0.0748894	0.38181	0.733129	0.44854	0.329508
uridine		Nucleotides	C9H12N2O6	244.07	3.15	0.657548	0.984172	1.09513	0.730242	1.17724	1.18841	0.652862	1.01152	0.823571	0.000520146	0.756774	0.155618	0.0124747	0.225801	0.416543	0.00355066	0.843642	0.237262	1.66558	0.0535392	0.996216	1.43262	1.00441	0.876707	1.81763	0.154067	1.1046
dodecyl (dimethyl) amine oxide		Others	C14H31NO	229.24	9.18	1.11249	0.978422	0.837853	1.09365	1.07435	1.01231	1.10387	1.04886	0.968822	0.211017	0.65753	0.080434	0.146559	0.405215	0.816884	0.507463	0.720542	0.579015	0.892763	0.251754	1.18712	0.969546	0.786318	0.187018	0.593699	0.536621	0.490629
N,N'-dicyclohexylurea		Others	C13H24N2O	224.189	10.57	1.06186	1.01825	0.953038	1.14542	1.01191	1.03983	1.22733	1.01804	0.937252	0.497397	0.803075	0.624006	0.189482	0.83503	0.681354	0.202728	0.84843	0.46599	0.525044	0.143945	0.39727	0.919657	0.135363	0.296775	1.10564	0.325581	0.633466

## Sheet: Table S2
Table S2. The sample weight and original peak areas extracted from chromatogram by using MassProfinder
				C_4 DAF_stylar	C_4 DAF_stylar	C_4 DAF_stylar	C_4 DAF_stylar	C_4 DAF_intermediate	C_4 DAF_intermediate	C_4 DAF_intermediate	C_4 DAF_intermediate	C_4 DAF_peduncular	C_4 DAF_peduncular	C_4 DAF_peduncular	C_4 DAF_peduncular	T_4 DAF_stylar	T_4 DAF_stylar	T_4 DAF_stylar	T_4 DAF_stylar	T_4 DAF_intermediate	T_4 DAF_intermediate	T_4 DAF_intermediate	T_4 DAF_intermediate	T_4 DAF_peduncular	T_4 DAF_peduncular	T_4 DAF_peduncular	T_4 DAF_peduncular	C_10 DAF_stylar	C_10 DAF_stylar	C_10 DAF_stylar	C_10 DAF_stylar	C_10 DAF_intermediate	C_10 DAF_intermediate	C_10 DAF_intermediate	C_10 DAF_intermediate	C_10 DAF_peduncular	C_10 DAF_peduncular	C_10 DAF_peduncular	C_10 DAF_peduncular	T_10 DAF_stylar	T_10 DAF_stylar	T_10 DAF_stylar	T_10 DAF_stylar	T_10 DAF_intermediate	T_10 DAF_intermediate	T_10 DAF_intermediate	T_10 DAF_intermediate	T_10 DAF_peduncular	T_10 DAF_peduncular
			sample weight(mg)	19.6	20.6	19.7	20.9	21	21	20.3	20.9	19.1	19.9	19.6	19.5	19.3	20.1	20	21	19.9	19.3	19.1	19.1	19.8	15.1	13.2	21	21.2	19.6	19.9	20.5	20.7	20.6	21.4	19.4	19.4	19.4	19.7	21.5	19.9	21.2	21	20.7	20.6	20.6	19.9	20.4	21.6	20
Compound Name	Formula	Mass	RT	cucmber-13	cucmber-14	cucmber-15	cucmber-16	cucmber-17	cucmber-18	cucmber-19	cucmber-20	cucmber-21	cucmber-22	cucmber-23	cucmber-24	cucmber-25	cucmber-26	cucmber-27	cucmber-28	cucmber-29	cucmber-30	cucmber-31	cucmber-32	cucmber-33	cucmber-34	cucmber-35	cucmber-36	cucmber-37	cucmber-38	cucmber-39	cucmber-40	cucmber-41	cucmber-42	cucmber-43	cucmber-44	cucmber-45	cucmber-46	cucmber-47	cucmber-48	cucmber-49	cucmber-50	cucmber-51	cucmber-52	cucmber-53	cucmber-54	cucmber-55	cucmber-56	cucmber-57	cucmber-58
13(S)-HOTrE	C18 H30 O3	294.219	15.41	25802.2	26901.5	35508	28518.1	31708.5	25496.3	43671.7	50369.1	44056.3	29866.5	56711.6	50188	3425.11	36631.6	33288.6	32222.3	30036.1	30047.3	39139.6	37254	36236.1	43456.9	62277.1	60923.8	28431.2	32585.8	29808.5	22932.4	29082.7	22115.3	35670	23009.9	22644.5	20849.2	25193.8	62413.4	40381.3	71066.3	50205.9	79635.6	30130.8	23797.1	35439.8	38151.1	36099.1	37329.8
13-HODE + 9-HODE	C18 H32 O3	296.235	14.77	152079	130292	229219	185234	204472	138040	305902	322330	258219	195960	404110	304665	175125	224325	195204	207181	178429	169413	243212	212705	233922	286652	382941	263484	143049	157419	134045	114125	135054	107831	165181	129971	99256.5	110217	130433	394366	185802	454317	265496	622210	147248	116093	148335	167920	157528	161207
1-LysoPC(14:0)	C22 H46 N O7 P	467.3	12.02	6675.26	9192.93	6801.91	9219.96	6185.26	8173.46	8147.5	9042.05	5724.89	6232.42	6593.44	9039.29	7278.03	8635.96	9802.78	11357.8	7775.79	7233.34	9822.43	8222.42	8532.11	5928.97	5894.56	7945.71	5271.4	4567.57	7158.99	6664.22	4528.01	6461.77	5611.2	6798.59	4053.65	5826.22	5301.09	7665.09	3160.86	8684.95	6415.31	5022.46	4936.4	4570.31	4567.69	5050	4815.27	3836.17
1-LysoPC(16:0)	C24 H50 N O7 P	495.332	14.02	46637.4	45979.5	56527.9	73583.1	41097.2	38219.4	42944.1	68136.1	27443	22366.8	34214.9	57826.1	49510.3	49268.9	49205.3	72840.8	40734.2	34185.3	46465.2	46026.3	33016	14967.8	19664.3	22513.1	33786.1	31975.9	31080.8	35329.3	19155.9	32517.1	34268.7	52200.2	10293.6	15959.1	23448.5	37177.7	14968.7	39922.9	52938.8	44030.9	26143.5	21621.3	32137	23665	15009.8	16696.2
1-LysoPC(18:1)	C26 H52 N O7 P	521.348	15.19	127197	83652.9	284482	356054	160744	101363	205479	252132	122042	86805.3	170018	251456	244600	204393	206790	333367	237855	170794	227122	195288	181139	88142.8	82808.9	153354	185069	130119	141587	185241	108832	145969	159528	248415	92515.8	110127	220325	223094	253744	310523	106940	328343	135712	194421	162126	133789	119901	142434
1-LysoPC(18:2)	C26 H50 N O7 P	519.332	13.54	881478	727420	1.59867e+06	1.99722e+06	1.39762e+06	915545	1.21652e+06	2.02275e+06	815807	527541	867623	1.67463e+06	1.22764e+06	1.01298e+06	1.19358e+06	1.25517e+06	1.14449e+06	749637	1.07271e+06	909597	686178	309811	366320	752104	803223	735284	829921	1.07587e+06	633675	752095	831613	1.20519e+06	282887	435653	601909	814807	566076	926653	1.00306e+06	769059	526758	747299	734750	708110	407363	452308
1-LysoPC(18:3)	C26 H48 N O7 P	517.317	12.26	2.03248e+06	2.30385e+06	2.5504e+06	3.34714e+06	1.92012e+06	1.53609e+06	1.78361e+06	2.4859e+06	709171	593902	1.0351e+06	1.67189e+06	2.04504e+06	2.33566e+06	2.14123e+06	1.79807e+06	1.84096e+06	1.35303e+06	1.98952e+06	1.65125e+06	770762	523561	578903	857496	1.14829e+06	1.30201e+06	1.13319e+06	1.25888e+06	796421	1.0861e+06	1.11327e+06	1.5648e+06	277898	428369	611072	648133	589690	1.03035e+06	1.54254e+06	697572	1.08218e+06	882368	1.10544e+06	928593	496522	294349
1-LysoPE(14:0)	C19 H40 N O7 P	425.257	12.1	3409.43	7154.66	5649.83	5056.38	5346.15	6685.74	3809.19	7117.6	3085.67	3532.83	4921.46	5682.47	5827.84	4620.53	5883.85	10428.9	5721.3	3802.37	5387.45	4139.21	6165.38	3629.99	4260.33	4550.41	4648.5	5128.71	4512.23	4727.43	3341.08	3959.71	4250.28	5047.23	2501.04	3850.56	3333.18	5311.36	3143.89	6825.13	6241.15	6939.88	4514.56	4109.06	5395.12	3479.78	3751.37	3105.55
1-LysoPE(16:0)	C21 H44 N O7 P	453.285	14.19	607395	529343	563064	1.08848e+06	517875	660096	500869	661364	398420	441668	370536	523217	645135	697624	568517	1.08037e+06	586042	449414	512609	525905	366940	341884	364251	447107	549435	435963	507068	518314	359837	460241	536163	511027	291344	274649	404460	713753	447519	847532	780209	735884	474733	469336	523246	447964	362827	374966
1-LysoPE(18:1)	C23 H46 N O7 P	479.302	14.81	18713.8	11925.4	20980.7	39649.6	21747	18126.4	19662.5	23949.2	14321.9	16160	13930.8	24068.7	24537.1	25966.1	23765.5	40935.6	22990.2	17375.9	16641	17649.3	13396	10279.3	10846.6	16629.3	17894.9	17511.9	17457.6	17150.8	12724.9	19670.5	17408.9	17281.9	8931.12	11879.4	17881.8	27832.5	26354.8	47061.4	21423.4	59973.5	15921.9	15806.1	14341.2	18955.7	19339.3	17605.1
1-LysoPE(18:2)	C23 H44 N O7 P	477.286	13.27	375421	310137	472150	758158	363554	350520	394973	532160	242081	244047	251294	396925	351285	332542	291680	450976	320044	251280	302969	280701	230693	138144	154402	228071	236782	235637	229318	285639	166616	259275	257626	313220	109427	157376	198440	334430	185863	402131	361438	346612	166781	243544	199720	202651	155748	170259
1-LysoPE(18:3)	C23 H42 N O7 P	475.27	12.04	774526	741892	933527	1.29275e+06	677428	605727	681167	845938	330056	292920	366005	529020	739247	872867	700655	856611	664725	561076	661372	526285	314062	220649	246075	296684	480815	449242	441888	502823	302556	461360	427860	528413	160760	191239	228428	321656	250512	484891	452903	376100	462705	388485	379438	345087	227034	174839
1-palmitoylglycerol	C19 H38 O4	330.278	13.28	1470.5	1939.51	2536.26	2700.31	1481.76	1414.45	2943.24		3648.17		4153.01		1685.71		1649.79	3835.41	1558.35	1263.06	2094.15		5487.79	2712.35			2048.29		2692.71	3684.7	2171.22	2367.21	3694.64	2051.7	2000.67	2596.75		13478.5	1453.68	7025.83	4873.45	19698.9	2228.3	1692.02	1063.6		4700.28	4097.7
2,6-diaminopimelic acid	C7 H14 N2 O4	190.096	1.71	105617	126339	103242	96315.3	107895	123205	112611	101521	68428.1	90858.8	76545	72544.3	119664	79883.6	126694	107578	138239	83360.3	143969	101248	89751.2	43480.6	84276.1	55127.4	96635.2	175238	169695	167675	98546.1	104066	99816.3	155020	118225	105042	103447	155511	83387.5	98424.2	83297.4	66998.1	87931.1	79115.3	116147	89451.5	92069.6	132174
2-aminoadipic acid	C6 H11 N O4	161.069	1.79	8.77391e+06	1.15144e+07	8.56039e+06	9.14345e+06	9.0348e+06	1.24119e+07	1.14283e+07	9.97191e+06	1.09891e+07	1.4042e+07	1.24025e+07	1.07656e+07	8.67714e+06	7.24411e+06	7.21413e+06	7.86899e+06	9.62727e+06	8.01847e+06	9.5068e+06	8.61806e+06	1.27716e+07	1.06457e+07	1.03693e+07	1.27835e+07	8.76241e+06	1.02097e+07	9.0271e+06	1.03344e+07	8.00776e+06	9.99705e+06	8.13272e+06	9.39139e+06	9.0996e+06	9.9478e+06	8.09037e+06	1.10417e+07	8.85404e+06	7.34293e+06	8.73129e+06	8.51682e+06	9.15421e+06	7.82255e+06	8.89531e+06	9.80054e+06	9.43692e+06	8.99656e+06
2-hydroxyadipate	C6 H12 O3	132.079	6.74	65493.1	67756.9	55130	47336	68093.4	58829.4	49090.5	43782.8	43016.6	37508.2	34564.9	30425.1	45737.7	98598.8	56140	57448.1	39941.8	56369	45250.4	45431.4	24056	23747.3	19721.5	27679.7	64028.6	59593.2	62006.8	63729	51475.4	49999.7	47363.6	51482.8	14670.9	18376.4	13611.8	18981.2	36640.5	34771.7	49488.9	20797	55068.2	34816.4	47144.2	30529.2	20382.5	11663.9
2-hydroxybenzaldehyde	C7 H6 O2	122.037	6.39	23791.7	21252.8	21350.7	19443.4	17740.1	23265.8	26311.8	19450.3	25668.3	23109.9	21072.8	21928	25580.2	24007.5	27945.7	25974	23693.3	22887.7	22932.6	23647.4	30527.4	26462.7	25232.3	23767.9	24852.9	25740.9	20810.2	22965.4	24791.5	25786.8	28518.4	26009.5	22243.2	22504.8	23580.5	29436.7	18809.2	26097.3	26106.6	29376.7	23561.2	20210.8	21721.5	21254	28448.5	25496.8
2-hydroxyglutarate	C5 H8 O5	148.037	3.84	1.31645e+06	1.4455e+06	1.51764e+06	1.31757e+06	1.15151e+06	1.44105e+06	1.29635e+06	1.16801e+06	1.20214e+06	1.20691e+06	1.15298e+06	1.18881e+06	1.53198e+06	1.40719e+06	1.60999e+06	1.72078e+06	1.52086e+06	1.52146e+06	1.53413e+06	1.36357e+06	1.40237e+06	1.03614e+06	762723	1.37715e+06	1.65762e+06	1.59166e+06	1.6185e+06	1.83537e+06	1.13309e+06	1.25824e+06	1.23446e+06	1.31525e+06	1.16959e+06	1.44146e+06	1.19299e+06	1.37431e+06	902401	1.53064e+06	1.78416e+06	1.06806e+06	1.22704e+06	1.41728e+06	1.5969e+06	1.40118e+06	1.55014e+06	1.41719e+06
2-hydroxypalmitate	C16 H32 O3	272.234	16.17	5304.29	4501.57	4515.6	4107.89	5112.04	2367.61	3547.53	4837.82	3605.87	3806.61	4634.13	4085.71	3536.69	5200.68	4523.74	3639.14	4558.92	5040.93	5986.14	5027.88	4234.53	4212.63	5423.8	3522.13	5183.29	3769.28	3802.92	3867.92	4412.26	3151.72	4528.06	3925.56	3292.71	3661.24	3517.38	4262.24	3421.64	3672.52	3781.55	4552.27	4519.94	3063.85	3026.8	3902.46	4013.68	2973.35
2-hydroxyphenylacetic acid	C8 H8 O3	152.047	8.79			1604.08	1119.15		1558.39			1347.12	656.682	1003.32	1628.96			2000.49	2118.23		2108.71		504.834	1885.52	1360.06		2355.68		1110.45	3044.6		1204.85	2433.94			2423.03	915.701		3085.41	715.632		2848.63	842.671	1141.63	2605.15	904.288		2465.39
2-linoleoylglycerol	C21 H38 O4	354.275	14.78	4828.15	2610.8	7039.31	8561.21	8096.78	8355.6	8037.79	8116.73	7684.87	21847.4	7117.18	8213.68	7185.12	7293.93	5599.23	27976.5	6814.48	6056.91	5763.71	7715.58	8960.14	6631.96	10851.6	9650.24	8579.92	7102.4	10703.7	11095.9	7940.08	9289.45	9822.49	10276.6	9061.65	7112.88	10322.2	23016.2	13266.9	20675.6	8095.36	32360.6	5406.96	12025.1	9972.8	13268.3	20740.5	21244
2-LysoPC(16:0)	C24 H50 N O7 P	495.331	13.82	18527.7	17842.1	22450.5	18902.3	23004.9	27290.9	20260.1	17635.5	12706.5	38247.1	12871.4	14403.6	17619.1	15500.4	13870.9	40759.9	17472.7	9802.55	13899.5	9334.3	9128.89	6685.46	15003.7	6660.99	17336.4	14642.2	14073	9162.67	9129.72	14116.6	12884.8	15603.2	6460.94	8023.97	6033.23	10278.4	11353.3	19976.7	12998.1	13700.2	13406.5	15844.6	11453.7	10151.7	17307.7	17685.9
2-LysoPC(18:1)	C26 H52 N O7 P	521.348	14.69	126303	69764.4	180154	199029	161031	120768	161077	151362	114102	99922.3	138758	134844	155053	171625	153881	261967	151399	148434	150494	165122	107668	66401.7	71711.8	184498	152790	133747	137842	187432	105692	130634	136958	140757	67726.2	106176	168252	201539	229791	338940	149309	610485	149562	136638	144726	163003	124973	95118.8
2-LysoPC(18:2)	C26 H50 N O7 P	519.332	13.12	955032	785235	1.07902e+06	1.17225e+06	1.0276e+06	972040	1.08982e+06	1.09309e+06	774635	749149	1.0116e+06	853699	804042	918769	828454	887297	802830	815067	889119	865125	630156	384502	418674	899280	779970	798911	830832	1.00272e+06	601203	751911	725213	652388	275790	501296	618083	701110	671277	932076	1.14943e+06	1.12939e+06	613445	652138	591440	704929	505302	352582
2-LysoPC(18:3)	C26 H48 N O7 P	517.317	11.89	1.7874e+06	2.32875e+06	1.74603e+06	2.01654e+06	1.4228e+06	1.56213e+06	1.59174e+06	1.36801e+06	800343	859438	1.09846e+06	900092	1.28498e+06	1.83277e+06	1.43909e+06	1.27094e+06	1.26194e+06	1.43549e+06	1.52613e+06	1.38737e+06	675489	556741	547383	950304	1.09485e+06	1.20483e+06	1.07409e+06	1.33228e+06	799187	1.02478e+06	961697	848940	310050	469411	533608	563931	695506	849063	1.72399e+06	918847	1.25798e+06	786280	992890	909222	570241	301721
2-LysoPE(14:0)	C19 H40 N O7 P	425.253	11.78	3826.3	4812.48	4176.48	5224.97	2901.42	4981.74	3597.23	3959.56	2690.88	2968.46	2412.63	3442.66	3777.19	5207.04	5570.26	8046.04	4295.82	3483.41	3469.91	3087.56	2366.43	3390.14	2578.25	3583.91	2062.61	3380.9	2800.5	3697.39	2567.45	2309.39	3551.3	2762.03	2055.71	1501.75	2265.72	4205.39	2153.1	4698.38	5710.73	4413.21	4259.83	3175.72	3994.06	3236.86	2496.23	1908.48
2-LysoPE(16:0)	C21 H44 N O7 P	453.285	13.72	50790	44398.7	59604.3	107326	48891.6	46999.9	48705.7	67448.8	29352.3	25436.8	32654.8	57458.9	57689.1	62466.9	58784.8	79895.4	54752.1	36114.1	52186.5	42218.8	32020.9	20676.9	24849.6	28882.6	31725.9	37594.4	35209.7	41044.7	21105.7	38078.2	41812.4	51868.6	14245.5	16747.2	26238.7	44194	19588.9	57592.6	46263.9	35601.6	33241.7	43131.9	36853.9	30176.7	24593.4	24101.4
2-LysoPE(18:1)	C23 H46 N O7 P	479.301	14.41	9396.19	6040.11	7602.07	12884.5	8153.12	8133.08	7164.1	6880.88	6391.25	6697.73	4835.92	5603.12	6453.86	10824.4	7124.62	13349.5	5199.8	6980.7	4059.05	6341.89	3973.6	3897.13	3696.02	6428.09	5891.85	7793.09	7558.05	6321.78	4619.92	7308.88	6347.04	4213.28	5280.55	6320.3	7846.65	10556.6	14289.9	26247.7	13619.2	58935.5	6734.98	7072.61	4975.06	11694.6	9272.64	6419.23
2-LysoPE(18:2)	C23 H44 N O7 P	477.286	12.89	216332	213458	188239	259377	179104	228184	204106	176948	152671	189485	158383	125864	147258	180791	122585	230588	141990	153387	161050	149648	121790	91925.5	90320.9	155388	142975	159589	143390	185627	112647	143687	137635	108568	83773.6	106177	111793	208387	154501	278689	282294	401441	118209	119988	128890	137942	118571	104724
2-LysoPE(18:3)	C23 H42 N O7 P	475.27	11.7	447798	574508	408003	497417	334843	424556	352378	286666	211222	253838	243515	166599	329096	479537	316110	434950	300972	369997	344123	298014	168861	164654	146300	229782	309754	313041	297916	347456	219878	265129	237567	190585	130368	142876	139459	208523	225624	332393	414008	428824	349752	210970	248775	232358	195854	105878
2-palmitoylglycerol	C19 H38 O4	330.279	13.66	4389.54	4376.14	4996.79	4842.26	5001.77	4161.66	4718.06	6195.44	7039.48	7399.78	5482.76	7559.58	5023.63	5592.52	2871.07	6166.47	2788.92	3782.11	4708.4	5687.04	6238.56	5408.7	8018.73	9062.8	4898.63	3994.89	6237.21	5328.53	4697.04	5820.96	6593.28	8360.15	5212.75	5230.99	8093.35	17798.6	5053.13	10200.9	6278.5	16991.6	4616.7	4983.55	4020.13	4767.62	8716.12	8009.26
3-dehydroquinate	C7 H10 O6	190.048	3.81	16534.8	20376.5	13804.3	16172.8	15556.5	18618.7	12856.5	13563.8	13331.5	9958.16	8203.21	10083.7	10675.7	10476.7	12307.5	10347.1	12209.3	11379.7	13856.3	9535.68	13136	7479.32	7808.18	10399.8	12456	13153.7	11826.6	17089	10514.3	13818.7	11323	13018.2	11279.5	12424.3	8762.24	16890.8	10123.5	10406.8	14467.1	6756.99	13834.4	12132.5	12822.7	10616.4	12369.6	12586.9
3-hydroxy-3-methyl-glutaric acid	C6 H10 O5	162.052	4.01	6199.84	9455.68	8275.48	6920.64	7271.56	8735.86	12397.8	8304.47	16288.7	14145.8	18654	15369.5	5722.34	5678.84	4761.32	3706.24	9896.98	4801.87	8183.06	5872.28	39442	9066.35	22342.3	34398.9	5630.34	6411.08	5590.75	6274.91	6512.45	13659	8200.07	7641.51	7364.38	41031.1	24411.2	45151.1	4163.31	3092.66	4813.68	4455.81	11710.2	9721.27	5796.55	12503.7	24537.8	7718.33
3-indoleacetic acid	C10 H9 N O2	175.063	7.37	485.12		1028.22		760.451		932.853	554.942	1390.01	923.713	1847.39	1352.03					917.954	451.473	667.409	1221.96	2341.97	2583.57	1973.44	4017.72				512.768	901.927	1138.67	651.005	1013.11	971.422	1910.97	1967.14	1752.96					1365.56	395.218	1099.43	714.469	3591.87	1439.65
3-O-feruloylquinic acid I	C17 H20 O9	368.105	5.46	3876.93	2852.2	2034.37	2350.26	1931.14	1932.51	2721.57	1792.07	2302.46	1232.9	2074.42	2306.65	2941.58	3227.74	3173.04	2342.5	1626.35	1527.46	2502.54	1973.57	2043.52	2008.39	1230.92	1744.13	4288.55	3766.68	4907.8	4624.06	3401.86	3697.19	3492.33	4312.29	3719.56	4539.45	3546.29	2765.66	2255.63	2864.54	1262.65	2362.53	2054.23	3117.91	2050.71	3260.43	2320.78	3231.65
3-O-feruloylquinic acid II	C17 H20 O9	368.111	5.77	6351.36	6595.37	7849.16	6801.49	4505.28	3118.6	4474.11	6387.92	4227.19	4247.1	4768.46	5166.69	5366.06	6613.31	4530.72	5030.69	3444.93	5155.31	4427.66	2783.29	3221.71	3932.58	3384.83	2203.14	4309.5	4036.79	2528.19	4708.6	3196.31	3583.74	1968.38	3778.52	629.296	812.487	244.928	908.701	1174.55	1191.22	1664.28	355.146	2020.19	1434.13	2024.62	1075.99	1716.69	609.14
3-Oxoglutaric acid	C5 H6 O5	146.022	2.43	1.73692e+06	1.40133e+06	2.07484e+06	1.97652e+06	1.81607e+06	1.48193e+06	1.92241e+06	1.94355e+06	2.62418e+06	2.9107e+06	3.19307e+06	3.02782e+06	3.27901e+06	3.37656e+06	2.78239e+06	3.61539e+06	3.0043e+06	3.32362e+06	2.47714e+06	2.97329e+06	3.53006e+06	3.52765e+06	2.34813e+06	4.1718e+06	1.90147e+06	1.78325e+06	1.94518e+06	1.72542e+06	1.52633e+06	2.00944e+06	2.16278e+06	1.59067e+06	2.23355e+06	3.63255e+06	3.61304e+06	2.19518e+06	1.84608e+06	2.80527e+06	1.83943e+06	2.98606e+06	1.61912e+06	1.8645e+06	1.93195e+06	2.19152e+06	2.31109e+06	2.78703e+06
4-nitrophenol	C6 H5 N O3	139.028	7.87	26177.4	20381.8	24580.4	28254.4	25194	21621	27903.5	22354.5	29922	26921.2	26263.3	22713.4	23667.1	24171.6	21185.1	24567.1	21766.7	20416.9	21014.8	20013.1	25680.3	23679.1	22858	21988.7	29763	24471	22251.3	23613.9	25504.5	23847.5	21696.4	23466.9	21053.7	27143.8	23873.9	21183.9	22255.1	21593	18769	22368.5	23842	19764.1	24133	21462	24666	19094.3
5'-deoxy-5'-(methylthio)adenosine	C11 H15 N5 O3 S	297.09	4.79	1.19012e+06	1.42475e+06	1.06959e+06	1.06419e+06	1.32331e+06	1.292e+06	1.18771e+06	1.16028e+06	997094	940224	954014	888684	1.31248e+06	1.69998e+06	1.56253e+06	1.36099e+06	1.28754e+06	1.33833e+06	1.28028e+06	1.27953e+06	1.14334e+06	1.09107e+06	1.00787e+06	1.18951e+06	1.17254e+06	1.26171e+06	1.11596e+06	1.15336e+06	1.3436e+06	1.2354e+06	1.18719e+06	1.11349e+06	922124	998839	903385	908234	999816	1.02944e+06	1.30555e+06	995265	1.44922e+06	1.1587e+06	922890	1.16459e+06	1.20766e+06	946177
5'-deoxyadenosine	C10 H13 N5 O3	251.102	3.94	5485.45	4058.55	4495.36	7682.86	8154.36	8126.79	7704.61	7741.11	8093.31	7247.36	8245.63	7754.47	5073.16	4639.71	4926.08	11906.6	7563.74	6274.1	7171.74	6561.09	6400.24	6875.49	6580.57	8454.48	3760.95	3241.64	3074.61	3060.83	2302.97	5306.39	3892.34	5601.81	2658.71	1608.37	1854.27	4661.06	2528.49	9313.76	5934.09	26610.4	7705.3	4345.66	3443.05	3247.63	6756.52	4687.91
5-hydroxy-tryptophan	C11 H12 N2 O3	220.086	4.51	2713.96	4167.09	744.679	2531.02	2823.84	6022.92	982.913	1620.76	1397.74	3454.53	1366.78	1569.81	3132.07	4244.73	4736.66	2621.31	2969.95	3169.43	3243.89	1631.94	2501.14	1165.08	1471.91	805.595	1031.97	1018.39	1610.09	1613.24	1074.69	1573.11	1412.18	1366.14	1457.88	1841.02	1980.36	2368.7	2242.89	4179.82	2339.45	2760.01	915.592	2032.03	2478.38	2228.63	1863.89	3117.27
9-HOTrE	C18 H30 O3	294.219	13.66	461176	653732	856485	589123	556426	457253	936897	838663	434748	484418	738134	577860	643599	785672	621401	1.09638e+06	611586	547530	624592	542968	465895	542834	695495	475288	426346	407919	411691	307650	305830	300938	425471	348174	196815	174314	207117	1.34269e+06	464128	1.8042e+06	1.38772e+06	2.54098e+06	685527	323258	545469	429093	482750	282960
9-OxoOTrE	C18 H28 O3	292.203	14.29	90837.3	135705	120636	105235	91204.3	69294.9	139562	121382	76031	91261.8	101570	76591.1	98418	127239	94164	199623	84604.8	76566.3	92272.9	96746.8	75583.7	86366.6	115160	58822.7	92845.4	93998.7	84470.1	63329.7	69995.3	65329.5	95503.5	70078.2	45013.3	39440.6	49729.2	184422	109237	205981	219368	220570	125049	68645.7	114930	98254.6	106241	78183.7
ACC	C4 H7 N O2	101.047	1.61	387704	310956	314997	404481	481119	313263	271001	487166	502096	412565	569748	587670	372108	473758	380052	357798	319035	465854	356900	321381	381363	510239	591118	600293	387579	397694	359205	258209	355185	471371	425333	237851	359949	421500	469554	263625	367360	344363	365644	249416	572366	387888	431019	407079	538495	346391
aconitic acid	C6 H6 O6	174.017	2.83	1.91544e+06	2.03415e+06	2.02331e+06	1.86703e+06	1.48148e+06	1.92581e+06	1.64369e+06	1.55089e+06	697893	1.42451e+06	1.03892e+06	818542	1.83402e+06	1.91695e+06	1.95595e+06	2.41298e+06	1.43421e+06	1.34899e+06	1.74513e+06	1.76198e+06	624573	548957	525182	1.31118e+06	1.65333e+06	2.80164e+06	2.42307e+06	2.29307e+06	1.02081e+06	1.48079e+06	1.58246e+06	1.61381e+06	657448	1.31989e+06	1.36387e+06	844376	757775	1.29881e+06	1.12721e+06	672966	1.12363e+06	1.44885e+06	1.50179e+06	1.46538e+06	1.02854e+06	1.26972e+06
adenine	C5 H5 N5	135.055	2.48	89670.1	80759.6	99956.4	115374	114424	81898	104970	138578	138190	145640	148143	180030	124250	112886	107087	226484	144730	110194	160492	124545	185630	109253	108694	158869	92448.3	106312	87340.9	86298.5	96148.2	178472	142815	144905	81378	102421	106977	235337	42512.6	309556	157932	308245	90473.9	119352	120489	85463.5	205496	202070
adenosine	C10 H13 N5 O4	267.097	3.91	278125	219867	263230	318372	440183	341115	381400	387859	441897	311391	442307	375565	246277	216456	219209	1.03692e+06	419833	361366	459717	274621	408655	436172	411556	427109	188391	143045	104318	133645	216464	390510	352293	320051	185008	111029	88544.2	679733	141264	1.26864e+06	653908	2.90198e+06	351375	221693	232384	165445	832856	617405
adenosine 5'-monophosphate	C10 H14 N5 O7 P	347.063	2.49	62594.4	98814.4	60501.6	56163.2	53452.6	65372.5	58026.9	48218.1	21829.4	52513.6	31764.6	32354.2	54610.7	64203.8	79446.5	171485	48088.2	41906.8	76979.8	51832.2	19782.1	25778.6	34382.3	29973.8	64058.8	75969.3	55863.7	51813.4	40576.8	51317.4	51875.1	44176.6	37867.6	38444.4	38936.9	62272.3	47112	115349	63078.8	316779	37822.9	38633.9	54335.6	46851.6	46743.5	117300
adipic acid	C6 H10 O4	146.058	4.11	3295.26	4445.06	4868.47	4171.05	4502.67	5192.44	3454.21	3833.52	4730.45	5193.22	3520.91	5900.91	4239.2	3811.22	5194.14	5580.55	4579.47	5352.84	3660.75	3531.07	7131.95	3878.12	3969.02	5800.67	4237.93	4563.03	4233.73	3888.74	3835.95	4909.72	4963.34	2414.33	2680.16	3293.06	2158.56	4527.54	3003.9	6340.02	4652.58	8545.33	4379.93	3512.06	5219.67	2732.03	4289.85	1326.14
AdoHcy	C14 H20 N6 O5 S	384.121	3.78	83175.8	69104.5	105534	109227	125851	87989.9	109350	133379	126103	113415	146796	168137	128831	149109	153764	152767	134270	145156	142589	142302	169697	127419	115008	171361	85852.2	85315	80855.8	68196.6	100962	133579	127462	92478	76937.8	107413	87269.6	74452.6	65380.6	77418.1	45276.1	65648.5	92583.8	108330	68578.4	101594	129361	89786.5
AdoMet	C15 H23 N6 O5 S	399.145	1.53	44906.1	52282.3	47918.5	38041.5	38937.2	28715.2	28337.2	34256.1	26481.3	17591.5	30378.4	28768.8	87126.3	50166.9	87608.5	61756.9	49330.7	51638	54288.7	83906	22908.5	42497.8	55129.8	33365	66427.3	54474.5	72830.8	82018.2	50646.3	38997.5	52926.5	63253.2	56341.3	35752.7	37065.6	57299.4	105650	79313.7	103908	95845.3	50125.2	42784.2	37680.7	73453.7	23319.4	39925.2
alanine	C3 H7 N O2	89.048	1.57	278204	117428	289225	266909	304540	144787	171946	165023	223891	180954	154188	270575	235225	210057	299888	268802	120947	259572	147889	256303	184736	185011	138737	237750	281412	254724	288132	203096	254599	295483	263107	183101	232522	218095	247993	145450	160992	102503	213523	83169.9	299807	234950	147372	243104	219037	6390.16
alpha-ketoglutaramate	C5 H7 N O4	145.038	2	26979.8	27962.7	30487.3	25568.9	29047.7	31506.1	29292.9	28518.1	19549.4	20451.3	20977.6	21526.9	26674.6	26606.6	32085.7	32403	28929.2	26162.3	29978.7	25614.4	22445.4	13762.8	13543.2	19667.8	30436	30784.2	30069.2	34289.8	21031.7	27594.5	27306.6	30452.5	18181.1	24877.8	23503.2	30310.4	15019.8	35610.3	32497.1	25538.7	28840.7	27698.9	33129.6	24883.9	23227.4	28653.3
alpha-ketoglutarate	C5 H6 O5	146.021	2.32	445259	322604	513192	499600	410431	350900	377199	536969	792876	786223	960054	871390	868302	846840	767306	1.06351e+06	873649	952571	672124	867779	1.10487e+06	929029	659567	1.28256e+06	422932	430510	458624	412097	475903	472279	568102	423619	621491	1.14252e+06	1.24868e+06	747899	518949	943863	560750	882756	418914	543971	551587	650521	680177	1.00453e+06
arginine	C6 H14 N4 O2	174.112	1.53	74449.1	178552	126809	72085.5	189037	136218	121245	112381	176111	92927.5	129032	117855	557642	216572	289202	330708	365206	147422	207784	289483	181266	96938.8	130090	154145	758387	1.10287e+06	1.10745e+06	1.36984e+06	789667	518307	790832	1.06184e+06	578275	473384	473921	669911	600853	1.22992e+06	409761	331723	329825	810313	695890	651052	228744	478394
argininosuccinate	C10 H18 N4 O6	290.12	1.62	22747.1	19996.5	21620.9	25326.6	27307.5	12470	29315.5	22765	24924.9	18516.9	23324.4	25513	34043.5	37873.1	16703.6	26853.2	23916	31485	17399.7	12926.5	27854.3	20933.3	21695.3	22442.8	40212.4	30937.4	24871	32605.4	31413.5	32985	34796.7	38233.5	36018.8	51098.3	31593.1	25571.3	29691.3	55180.8	5899.63	23869.6	29068	21521.3	20295.7	27624.3	32490.2	28974.7
ascorbate (vitamin C)	C6 H8 O6	176.032	2.36	1.87945e+06	1.22344e+06	1.03924e+06	1.05389e+06	2.8727e+06	1.6873e+06	1.79861e+06	1.398e+06	737986	765918	1.23604e+06	676739	1.70357e+06	1.21748e+06	1.78511e+06	446121	1.28293e+06	1.13267e+06	873894	1.3225e+06	159527	67222	21529	877888	1.50135e+06	2.17986e+06	1.43306e+06	1.92124e+06	1.43517e+06	1.77658e+06	1.83509e+06	460022	219922	1.42287e+06	933343	28058.4	220902	36545.2	23995.1	19592.8	835896	1.49169e+06	146631	1.22717e+06	815386	1.22833e+06
asparagine	C4 H8 N2 O3	132.054	1.53	239986	743330	529948	548359	233776	767874	908225	638097	71499.7	263983	355150	116691	394092	74845.4	403410	247095	497047	147981	1.00841e+06	299119	144615	56351.3	405329	61907.3	216571	552301	539928	1.44803e+06	132179	130545	189600	870095	90389.2	86529.3	85265.2	389716	298899	453244	367018	167514	235484	188142	643431	226044	91389.7	138073
aspartate	C4 H7 N O4	133.036	1.58	803578	449184	710022	879630	872888	602916	600312	744711	764994	924816	1.06478e+06	912645	740255	992370	698130	774718	698061	764569	547818	690173	691672	742993	849624	791111	834132	865242	748636	793522	569087	822179	670608	554703	387093	623034	529942	337518	714212	516593	283182	491337	934495	457912	418585	417100	585120	376395
astilbin	C21 H22 O11	450.115	5.57	27451.5	27118.6	14066.2	21505.1	32239.2	31292.6	20876	21987.8	16248	12134.8	13646.3	8364.68	21146.5	29865.9	17282.4	20148.3	25934.6	36231.2	23201.9	35036	4095.2	10135.4	7994.28	5970.13	118808	193691	273211	141798	235348	191975	238978	83826.3		1500.85	3128.97		2553.77	1287.88	7397.16		36005.9	106958	26524.7	32036.2		1975.96
benzoic acid	C7 H6 O2	122.037	5.73	23086.6	19999.1	19402.1	25627.7	17671.7	19845.2	23745.6	19714.8	17276	22010.1	18556.9	16235.3	19681.6	20029.9	20479	23233.1	17033.6	16804.6	22172.8	15840.3	16303	18384.9	18118.7	16869.3	21187.6	23381.3	17594.5	23301.1	21320.7	17247.6	20636.6	23889.8	18011.9	19108.3	18713.3	16737.5	18425.7	25651.5	16084.7	19023.6	23567.7	16422.3	20882.5	24669.1	15691	16661.4
caffeic acid	C9 H8 O4	180.042	6.31	10143.9	7858.88	9683.74	11827.3	8560.05	12477.5	11608.3	8811.64	8249.47	10030.5	9106.89	9285.46	9647.77	8979.53	10848.9	9108	7953.3	9841.77	7726.6	6013.97	9027.47	8516.63	7361.58	8993.52	9333.9	8470.47	9370.25	10529.9	8398.46	11157.4	7733.64	9013.28	8394.09	7340.17	6615.47	8905.65	6630.53	8480.92	10053.1	5812.93	9041.85	9195.35	8590.71	8214.79	9484.37	5860.44
caffeic acid-O-hexoside I	C15 H18 O9	342.096	4.79	9905.68	8082.95	8224.63	10073.7	6794.75	5599.28	4553.57	6985.5	8990.47	7967.11	8131.22	11019	15037.2	17599.8	9834.35	12192.7	10749.1	10252.8	5724.35	6395.92	14510.8	8212.56	6421.43	11879	16047.3	11204.9	14058.2	11670.6	10010.2	8867.79	8790.88	9064.33	8299.14	5555.88	9496.65	5836.9	14176.5	11119.5	9134.46	6825.18	15525.9	6640.07	16770.1	7620.13	11575.5	5461.33
caffeic acid-O-hexoside II	C15 H18 O9	342.095	4.94	51231.7	63796.6	21251.6	45408.4	34717.2	19395.8	12081.3	29209.1	17580.5	8752.21	8236.27	12390.3	15704.3	10737.2	11033.4	8716.76	16707.5	9362.21	8924.8	13810.9	3635.48	7853.43	5524.21	4803.99	63776.5	72337.1	73169.2	80605.1	89930.5	101782	109650	44936.7	422.778	624.062	124.486	113.916	1155.29	444.57	3106.81	495.88	45112.9	28283.3	20157.5	12491.3	459.522	367.626
chalcone 2'-O-glucoside	C21 H22 O10	434.121	6.45	16697.1	14974.5	11114.9	12717.8	13577.7	15066.6	10014.3	12771.9	5419.03	5116.55	4863.84	6425.98	20059.6	22203.6	19074.4	23435.4	18612.7	22310.7	22959.3	23572.4	2150.22	5574.83	3780.17	2716.07	46342.3	67849.3	77421.4	40382.6	44629.6	74138.6	79061.1	42392.5	406.289	305.459	1291.5	622.721	1403.11	229.863	5731.21	373.942	20523.2	61749.4	18690.6	19133.4	1172.81	556.894
chrysoeriol C-arabinosyl-C-arabinoside	C27 H30 O15	594.158	5.59	424788	338079	199687	301499	346795	266400	131860	304887	193662	102116	76119.5	140730	491221	499938	546365	668483	448951	357217	399147	623134	45818.7	123119	92117.1	67175.6	572483	752664	437384	321482	443005	584324	300198	209333	10272.2	9296.65	7926.56	6081.53	38797.1	23915.4	151255	18193.3	381858	410972	479582	339574	13073.2	4449.51
chrysoeriol C-glucoside	C22 H22 O11	462.116	5.97	91616	53050.4	73600.3	88138.9	52136.7	56102.3	46042.5	39335.9	44967.6	141798	46875.6	67798.2	283959	435915	455894	564572	81960	141322	411163	118777	43785	56288	126444	140619	325942	161643	90931.9	61521.6	185139	113425	132436	115243	261307	223491	359348	67338.4	45811.5	31674.1	96084.2	27651.6	28021.5	73754.7	61817.3	25164.1	744666	55375.9
chrysoeriol O-hexoside I	C22 H22 O11	462.116	6.4	125519	177911	136045	168367	125238	130935	143345	151362	73116.8	102131	110280	111808	52732.9	104840	61419	56534.3	54194.7	66653.2	69104.3	36839.3	44877.2	65961.7	60477.8	50590.5	73916	62038	37658.9	65212.6	38341	38115	31636.9	60105.7	9247.54	8713	10179.1	13185.6	18160.1	13468.6	41119.2	5079.08	57879.3	32345.9	35116.1	21464.6	31427	6163.02
chrysoeriol O-hexoside II	C22 H22 O11	462.116	6.45	146358	195435	188869	183580	141014	161809	170225	158838	86674.2	147301	144723	127448	72197	110387	85139	86506.8	75049.4	76428.2	100948	57535.2	66456.7	73992.9	82490.1	74191.3	98716.3	67714.2	52703.8	82184	59848.7	45834.1	43217.2	64472.4	22125	17009.2	17854.9	20704.4	20528.1	17273.2	61272.9	9902.48	83268.8	49236.3	47818.4	31883.1	50244.3	12893.6
chrysoeriol-C-hexoside-C-pentoside	C27 H30 O15	594.159	5.62	555752	388710	255622	350834	441669	334497	166806	368900	254859	132875	102667	180505	672100	627703	735013	884320	582370	452494	535497	760728	61785.3	143448	127132	82786.1	793522	953845	537380	389856	563670	704807	453361	252496	15457.3	13156.3	9762.25	6385.37	44704.2	27262.1	187963	19232.7	502856	504169	663926	391668	17630	7458.98
cinnamic acid	C9 H8 O2	148.052	4.47	7529.41	16686.4	8979.84	8463.5	7164.76	13438.1	5506.34	7167.45	3419.09	5400.77	4330.15	4501.61	15882.9	4863.66	14022.2	14821.7	14175.2	5312.77	9595.26	6886.95	7514.8	3452.87	4036.81	6760.44	8178.73	7246.31	6329.47	9212.29	9246.74	6037.28	6693.32	10659.3	19582.2	15273.4	15894.6	15009.9	8537.64	16563	13040.5	10578.1	4265.49	11839.9	6321.96	10440.7	11511.1	14834.4
cis-9,10-epoxystearic acid	C18 H34 O3	298.25	15.09	2708.27	2663.17	3105.45	2823.48	2859.88	2249.51	2242.2	2996.58	2844.98	2113.92	3073.08	2305.71	2029.61	3057.2	2196.92	2953.76	2206.5	2126.66	3223.56	2657.8	1913.92	3220.49	2419.78	2145.22	2371.37	2869.14	1476.38	2145.52	2307.9	2285.44	2335.08	1706.64	2131.1	2604.44	2601.54	2548.89	2739.4	1712.03	1809.03	2666.95	2147.8	1390.65	2299.28	1355.05	2103.34	1720.28
citraconate	C5 H6 O4	130.026	1.89	130314	106018	105863	117297	112092	137049	103775	96244	144660	124654	132491	101751	86034.7	102069	104270	112253	111541	117458	117353	128467	113586	142574	111280	156248	143223	131136	139734	150173	139116	130716	166994	122322	76843.1	91389.9	80158.1	67971.5	99823.7	90466.8	101815	81065.3	133932	117435	99381.7	111368	113032	69747.9
citrulline	C6 H13 N3 O3	175.096	1.63	6.5682e+06	6.05834e+06	7.79399e+06	7.36467e+06	8.24431e+06	6.20956e+06	6.86319e+06	6.83714e+06	4.5019e+06	2.10947e+06	3.12266e+06	3.48378e+06	1.33658e+07	6.21119e+06	7.38916e+06	7.02733e+06	1.25213e+07	8.28879e+06	6.3586e+06	7.55738e+06	6.05654e+06	2.24913e+06	2.49521e+06	2.13024e+06	9.46126e+06	6.44831e+06	8.97895e+06	1.09175e+07	1.18215e+07	4.31164e+06	9.41157e+06	1.27077e+07	1.31539e+07	5.30725e+06	9.3504e+06	1.06637e+07	8.24682e+06	6.29575e+06	3.80634e+06	2.35504e+06	5.63097e+06	6.46401e+06	7.06132e+06	7.36851e+06	9.49855e+06	8.57557e+06
coumaric acid hexoside I	C15 H18 O8	326.1	5.26	960120	1.04795e+06	1.13658e+06	1.11281e+06	1.03996e+06	961163	987338	852441	304201	474826	451688	454056	791741	1.26548e+06	984410	1.15865e+06	635469	915589	943886	835675	378300	350993	313266	337481	936898	696676	540525	558824	469826	506689	396890	552088	248381	259883	302306	284976	609400	443647	996775	597421	843732	489498	695974	412993	550810	217453
coumaric acid hexoside II	C15 H18 O8	326.1	5.33	4.42779e+06	4.09181e+06	3.83351e+06	4.4594e+06	5.00633e+06	5.11085e+06	3.29827e+06	4.67362e+06	2.47182e+06	1.79256e+06	1.89143e+06	2.55734e+06	4.91107e+06	6.51538e+06	5.37112e+06	4.67081e+06	4.96614e+06	5.141e+06	4.70102e+06	5.1547e+06	767826	1.91683e+06	1.61533e+06	968565	2.41736e+06	3.16121e+06	3.66622e+06	2.00912e+06	2.59221e+06	3.76073e+06	4.58883e+06	1.76378e+06	22556.4	29023.8	19732.8	22528.8	137284	81671.9	526121	79477.5	2.49168e+06	2.3744e+06	1.98796e+06	1.194e+06	118528	48541.5
coumaric acid hexoside III	C15 H18 O8	326.1	5.45	194177	102805	165786	214149	197551	181958	148608	164244	55321.7	130421	113422	141792	458180	575480	544710	675897	306852	357605	348142	391519	62425.2	120790	142571	93307.3	262925	174744	163705	45980	83828.9	97487	96847.8	81220.6	9869.73	11865.5	10344.1	5796.92	40199.6	55137.1	128315	51358	36624.9	60362.3	34211.6	18581.7	73568.3	13588.5
coumaric acid I	C9 H8 O3	164.047	5.26	52951.4	57048	46578.4	60659	50376.9	51140	47021.3	46978.5	15027.5	26121.4	23194.7	23902.4	38819.5	68773.4	47301.9	65400.5	29443.7	45241.4	46659.6	41882.1	18233.1	19182.2	15005.1	18382.6	44239.1	35509.5	23664	28972.8	24055.4	28407.7	16836.2	27618.1	11218.1	13675.4	13518.5	12964.1	31186.5	21328.7	44637.6	27876.1	40361.6	25090	30709.3	22477.4	26459.5	11368.6
coumaric acid II	C9 H8 O3	164.047	5.33	609218	585346	504510	587995	651849	673483	471885	631014	387566	312334	310457	388528	687366	843781	686033	632223	714127	671486	663793	746285	160567	341992	295090	190528	356929	471478	513584	315843	409528	554793	618826	295170	11890.5	9375.25	7556.37	6007.63	36891.4	22640	102550	25058.9	385751	379132	319071	243729	28647	13611.6
coumaric acid III	C9 H8 O3	164.047	5.46	26288.7	15825.2	19278.5	26332.3	27922	21879.3	22760.5	23446.1	11353.5	19109.5	14653.6	19216.7	49844.2	62786	54989.7	77241.9	36537.2	40008.7	44261.8	50526	9642.13	21210.8	18084.3	13507.4	26051.9	21243.9	21134.5	9725.63	12850.1	18034.6	17798.2	14863.6	2927.01	3676.11	3338.76	3098.7	7091.68	9869.17	15290.9	9904.2	9480	12108.8	8913.82	6653.11	10478.2	2931.5
cysteine	C3 H7 N O2 S	121.02	4.49	33300.6	34583.1	38867.2	40017.3	39715.7	38644	40572.3	42648.9	32038.6	38546.8	41550.4	40215.9	59239.2	34462.1	36924.2	30570.4	61812.4	31919.4	40885.5	29914	48748.2	31209.4	30803.4	34371.3	25824.4	31100.9	30623.3	31765.4	20627.7	29490.7	22936.2	28311.6	17003.8	22721.8	20392.9	29415.5	20031.7	22926.4	29491.8	16517.9	33308	24728.8	30688.8	21533.2	29513.7	22166.3
dAdoMet	C14 H23 N6 O3 S	355.154	1.52	496.745	944.144	433.838	652.727	920.245	668.024	358.891	676.046	1266.44	1319.76	1373.8	1072.84	719.869	1010.96	972.515	2632.66	919.677	1315.58	818.028	818.227	1701.87	2303.75	2737.5	1783.7	423.73	336.238	383.811	288.009	859.007	852.617	846.249	481.566	886.922	619.502	484.45	758.536	1391.32	3138.95	735.441	4881.25	2353.47	1230.44	1050.33	1216.99	5886.85	2616.13
dehydroascorbate	C6 H6 O6	174.016	3.01	23868.6	26097.9	19003.3	17712.1	10884.3	25396	19380.2	18111.5		17051.4	6584.04	7723.12	23424.9	25066.5	19002.5	31672.1	4985.62	19016.7	21047.6	27273.6				16075.1	14475.9	39132.4	33528.2	25203.4	11008.6	13891.9	15417.2	16590.2		9971.84	11185.7	10523.7	8440.88	7414.18	9841.38	9366.01	10989.5	19727.5	11152.5	22748.1	5053.05	23300.4
delphinidin 3,5-diglucoside	C27 H31 O17	627.152	4.9	7031.37	9238.59	8473.7	9074.95	8415.93	8899.35	8569.95	9388.29	7783.64	11084.1	9560.47	9293.39	3721.23	6372.28	3879.4	3401.81	4640.92	6045.98	5666.5	2727.53	4851.26	6845.57	5065.71	5728.95	4524.13	4585.56	3470.65	6422.25	2900.77	3373.58	3146.92	4952.91	524.122		559.606		2156.26	1052.5	2810.38	360.315	6544.88	2118.84	3177.27	1088.15	1823.72
delphinidin-3-O-(6''-O-rhamnopyranosyl-glucopyranoside)	C27 H31 O16	611.156	5.8	4708.48	3742.73	5848.58	10050	5703.38	5261.36	9227.85	5887.84	3964.74	3598.73	5241.38	5259.01	2481.2	2316.37	2302.42	1743.84	2742.04	2651.36	2398.15	2923.24	1982.22	3371.45	2120.63	3230.37	1530.44	2497.36	1873.12	2461.05	1370.16	2908.95		2021.64					834.548		1733.07		3044.46	1237.31	1541.31	1417.36	1928.68
dimethyl malonate	C5 H8 O4	132.042	4.39	116419	206822	173231	136144	164977	335564	199904	181106	235495	298677	221001	242452	176641	135359	138337	114024	211905	169631	142143	166426	278060	126984	120936	234263	153198	270817	218277	300093	162955	301798	170528	282226	127530	142496	121211	244009	119287	148455	194114	191846	266989	169436	140935	189275	236840	95854.8
dodecyl (dimethyl) amine oxide	C14 H31 N O	229.24	9.18	61124.3	58473.4	52387.6	69083.1	55902	51107.1	60782.4	63303.3	68193.9	55794.1	64623	49707.7	69261.2	73024.1	64013.5	59649.7	59658.4	57065.8	61617.1	56905	56435.7	51715.9	58000.5	59230.8	63279.3	59246.2	60432.3	61202.3	60196.5	56796.8	48425.7	51932.8	51362.2	56758.7	57065	53679.3	54310	54887.2	68045.4	66485.5	68597.4	56089.3	55818.4	51732.1	49510.7	56826.5
ferulate	C10 H10 O4	194.057	6.79	4062.61	3500.78	3982.42	4958.3	3315.5	4384.91	3470.1	3676.91	4126.73	3205.22	2968.87	4264.87	3863.86	3415.27	3684.5	3856.75	3368.21	3937.84	3784.64	3540.54	4772.21	2867.71	3733.2	4726.13	3615.99	4288.36	4937.16	4130.71	3055.69	5022.33	3680.71	4304.25	4178.9	3291.66	2632.25	4831.18	3533.88	3263.6	5248.64	3490.74	3478	5228.62	3679.95	3283.02	4805.06	3037.07
feruloyl-O-glucoside I	C16 H20 O9	356.111	5.36	341645	426539	319759	349500	227662	246115	252057	220204	207778	279525	230726	211988	224256	331315	229215	267151	162706	155705	136294	133310	204562	162503	157970	186700	462799	194490	248238	287046	200863	129874	132221	197083	131393	75198.4	91267.7	74597	212685	136049	231951	144473	220275	134288	181121	95088.6	174657	84432.5
feruloyl-O-glucoside II	C16 H20 O9	356.111	5.46	353711	425739	278462	402161	268388	263488	171128	297988	133734	111522	102417	148206	159754	200493	161366	144509	132985	116969	137270	110423	35605	62863.1	65310	43376.6	249797	355686	314528	226609	290509	290969	337437	150949	12917.8	8668.1	5419.9	5784.68	17616.2	18104.9	40380.1	15970.1	220085	138212	113403	74002.3	14152.6	13907.1
formyltetrahydrofolate	C20 H23 N7 O7	473.166	4.72	259217	378041	252460	279928	262227	299057	238948	245712	168156	230785	183571	175145	203400	244686	194264	211641	205001	191644	231445	207701	146273	140242	118858	147332	180323	218843	157807	213544	155614	191302	165277	198623	104370	121542	103363	153634	165154	136168	195640	164924	266458	157849	207273	173485	171158	126844
fumarate	C4 H4 O4	116.011	2.12	3.82193e+06	4.21977e+06	4.02221e+06	4.08391e+06	3.7625e+06	4.00525e+06	3.99864e+06	4.32703e+06	4.18573e+06	4.83527e+06	4.47954e+06	4.37489e+06	4.92682e+06	4.98788e+06	4.67492e+06	5.18852e+06	5.18455e+06	4.78682e+06	4.39747e+06	5.09544e+06	4.68344e+06	4.07694e+06	3.33564e+06	4.88809e+06	3.93253e+06	4.76827e+06	4.98543e+06	4.84466e+06	4.30411e+06	4.3224e+06	4.93172e+06	4.69437e+06	5.1177e+06	6.10389e+06	6.20332e+06	5.74046e+06	4.04828e+06	5.64508e+06	5.08629e+06	4.5663e+06	4.10603e+06	5.35181e+06	5.77297e+06	5.49904e+06	5.33805e+06	7.01726e+06
gamma-aminobutyrate (GABA)	C4 H9 N O2	103.063	1.63	875787	843193	873753	1.03399e+06	736337	736751	569531	862135	857716	466005	465997	810204	541103	716136	700386	1.376e+06	468201	674614	645354	565432	412523	694924	475882	806807	574794	519828	555169	470276	525946	608465	605397	412250	510638	780163	910789	1.39268e+06	861945	2.65562e+06	1.75936e+06	3.99474e+06	603749	410659	611134	442494	1.10796e+06	1.33679e+06
gamma-guanidinobutyric acid	C5 H11 N3 O2	145.085	2.5	254125	357734	268805	304857	309780	361599	255533	321114	232280	322918	205900	265784	270542	316673	316428	312822	275954	331074	397523	355867	244656	249796	227429	253919	260210	476076	279348	371247	220538	506933	275167	355107	134318	280712	170711	210238	242144	418927	279446	241474	268619	352236	325764	253134	173459	176635
gluconic acid	C6 H12 O7	196.056	1.66	4743.94	5510.24	4834.5	4886.3	5866.6	4481.24	4384.68	5100.75	6883.61	6869.46	5676.93	7025.61	5707.01	12688.3	6432.49	3663.16	5244.88	9210.68	6231.51	4767.97	2648.08	8187.13	5647.92	5245.86	3812.66	4824.34	4185.23	2391.95	3839.55	7875.32	5111.7	2850.53	2636.26	6095.64	5227.32	2796.55	4827.14	3653.04	4817.63	4806.43	8789.93	7110.25	5506.6	3593.14	6500.1	4616.41
glucosamine	C6 H13 N O5	179.079	1.67	139937	110812	118299	121422	130714	86927.1	91865.2	105576	64594.2	30593	35513.6	71568.6	164794	193988	151988	155437	120155	155133	111291	155828	30483.7	39191.9	39459.5	48783.5	191095	152384	190943	160625	190324	152473	154241	137651	172870	155383	151016	179555	253252	218955	182977	279141	187108	180401	167987	194357	132685	177985
glucosaminic acid	C6 H13 N O6	195.074	1.53	34150.9	29299.3	36471.5	34135.5	34428.5	30037.5	35757.8	31972.6	22704.9	32727.5	23383.3	22406.3	115672	60287	107107	144282	80854.9	42737.5	69094.9	98693.1	28332.5	22552.5	41290.1	38576.4	49895.9	63932.9	82742.9	64227.2	40643	53881.4	67837.1	65836.3	42958.9	60689	72911	69861.9	30290	103457	90108.5	81500.8	32772.9	101747	64100.1	69736.9	13963.7	93570.8
glucose	C6 H12 O6	180.063	1.66	1.06871e+06	846551	914370	1.04399e+06	1.32103e+06	796346	832858	1.03747e+06	1.19783e+06	463824	466973	1.14695e+06	1.32811e+06	2.00765e+06	1.21864e+06	1.05068e+06	1.13376e+06	1.68952e+06	1.06243e+06	1.31847e+06	687131	584340	446956	1.06499e+06	1.31671e+06	1.12729e+06	1.34275e+06	894093	1.69281e+06	1.83852e+06	1.85082e+06	985747	1.8597e+06	2.62504e+06	1.99582e+06	1.59109e+06	1.66572e+06	1.28401e+06	1.50141e+06	1.3194e+06	2.45962e+06	2.01664e+06	1.83201e+06	1.88284e+06	3.19816e+06	2.22441e+06
glucose 1-phosphate	C6 H13 O9 P	260.027	1.61	59662	77537.5	46557.8	42419.4	41235.3	43726.2	36289.8	26872.9	19576.5	22713.6	12187.7	11007.6	53975.7	183218	51579.7	73635.9	28098.2	51424.7	26355.2	50462.2	14514.6	11818.1	13016.4	10734.4	66047.8	92987.2	76804.7	46734.7	41320.2	53781.8	32549.7	19450.7	45315.9	65337.2	53030.4	42656.8	131468	132441	61678.2	497638	41921.8	40260.5	39435	68406.5	31930.1	83324.9
glucose 6-phosphate	C6 H13 O9 P	260.029	1.87	111077	154892	66128.3	93453.7	130784	99768.8	85879.3	95358.2	90835.7	115730	86930.3	67674.4	102896	110345	98409.8	102053	114415	87412.1	79255.2	102935	94492.3	74308.3	84726.8	98449.8	116997	132392	91807.1	98240.4	74508.9	116261	83387.8	94315.5	93368.6	107789	80857.9	99650.8	35656.5	49121.4	102077	17798.2	94612.6	108200	86837	91694.4	99098.4	64635.6
glutamic acid	C5 H9 N O4	147.053	1.62	7.43893e+06	5.45708e+06	5.47516e+06	7.19887e+06	8.9742e+06	5.83769e+06	6.22696e+06	8.66079e+06	9.85827e+06	8.33668e+06	1.003e+07	1.07014e+07	6.72248e+06	9.39858e+06	6.44588e+06	6.34897e+06	5.73051e+06	8.90741e+06	6.19341e+06	6.89223e+06	7.7693e+06	1.05797e+07	1.05632e+07	1.10268e+07	7.69572e+06	7.79852e+06	6.36993e+06	4.50488e+06	6.74306e+06	8.74024e+06	7.10754e+06	4.21705e+06	6.50484e+06	9.03139e+06	8.18104e+06	4.79732e+06	7.14329e+06	6.27386e+06	6.42956e+06	4.18776e+06	1.08738e+07	7.14666e+06	7.6899e+06	7.70336e+06	1.00859e+07	6.38608e+06
glutamine	C5 H10 N2 O3	146.069	1.58	2.85127e+06	4.04119e+06	3.30799e+06	3.42846e+06	2.62947e+06	3.29874e+06	2.99875e+06	3.02486e+06	1.95005e+06	1.72831e+06	2.71674e+06	2.74394e+06	3.35104e+06	1.78233e+06	4.01055e+06	4.76503e+06	4.47295e+06	2.17447e+06	4.22815e+06	5.23573e+06	4.37053e+06	2.48793e+06	3.45892e+06	4.90572e+06	4.39212e+06	5.82845e+06	5.83268e+06	7.53422e+06	5.83368e+06	4.99626e+06	5.87719e+06	6.43446e+06	9.23312e+06	8.79744e+06	7.9903e+06	7.5038e+06	5.89679e+06	9.09245e+06	4.84617e+06	6.18601e+06	4.64602e+06	5.54486e+06	4.49539e+06	6.9296e+06	7.98868e+06	8.60036e+06
glutamyl-leucine	C11 H20 N2 O5	260.137	4.91	33397.6	42398.2	45110.5	39110.9	31455.3	35519.3	37771.7	32497.3	12203.2	14495.6	15297.9	13992.8	27691.1	29559.3	43515.5	47257.4	23833.2	23159.9	44108.1	32812.4	11069.4	9379.05	12312.8	13267.4	11084.7	23015.3	20229.7	21540.6	8899.55	16694.5	12330.7	20235.6	7725.32	12158.8	10281.6	11442.3	12535.6	13196.2	18934.8	10786.9	17750.7	13373.5	12894.4	12635.7	8931.09	9435.83
glutathione (reduced)	C10 H17 N3 O6 S	307.084	2.69	3.86163e+06	4.72992e+06	3.88503e+06	3.85171e+06	6.59733e+06	3.46273e+06	3.54825e+06	2.55204e+06	6.06149e+06	1.16432e+06	5.45875e+06	1.69159e+06	9.27899e+06	1.08755e+07	9.89075e+06	2.31633e+06	9.82914e+06	1.29593e+07	1.07894e+07	9.12732e+06	2.87366e+06	7.79125e+06	3.79492e+06	4.77281e+06	5.91656e+06	6.83144e+06	6.69486e+06	6.71436e+06	9.4737e+06	4.57263e+06	5.09185e+06	1.12005e+06	5.6275e+06	6.56422e+06	3.67436e+06	1.84241e+06	9.48437e+06	2.4378e+06	3.54771e+06	2.33557e+06	6.95834e+06	6.12016e+06	3.61548e+06	8.70176e+06	4.92472e+06	4.15646e+06
glutathione,oxidized	C20 H32 N6 O12 S2	612.152	3.8	722802	687194	1.24349e+06	1.23255e+06	1.23657e+06	1.00945e+06	1.25365e+06	1.6345e+06	809887	1.1885e+06	1.19562e+06	1.4734e+06	1.59552e+06	1.38379e+06	1.82074e+06	1.70959e+06	1.52674e+06	1.18167e+06	1.85882e+06	1.28343e+06	1.22478e+06	582123	696960	1.12693e+06	1.18454e+06	1.39377e+06	1.35287e+06	1.12895e+06	964969	1.49319e+06	1.24828e+06	1.49068e+06	829835	1.25836e+06	1.21546e+06	1.07406e+06	494932	892710	600522	986694	578661	1.63159e+06	1.01924e+06	1.30388e+06	873153	1.53526e+06
glyceric acid	C3 H6 O4	106.027	1.82	5.93164e+06	8.5783e+06	6.27312e+06	6.26193e+06	5.73941e+06	5.79306e+06	4.72667e+06	4.79911e+06	2.65845e+06	2.9059e+06	2.5927e+06	2.78133e+06	4.80773e+06	5.24088e+06	4.75423e+06	5.83768e+06	4.0389e+06	4.14901e+06	4.36846e+06	4.49203e+06	1.49449e+06	1.79528e+06	1.5136e+06	1.30372e+06	1.35321e+07	7.78966e+06	7.06445e+06	9.19815e+06	7.81212e+06	4.49156e+06	5.79975e+06	7.99067e+06	5.55479e+06	3.43938e+06	3.38803e+06	5.43066e+06	7.77254e+06	8.7481e+06	9.3614e+06	9.60619e+06	8.36465e+06	5.35572e+06	9.11381e+06	6.29013e+06	6.13053e+06	7.33872e+06
guanine	C5 H5 N5 O	151.049	3.99	29674	28085.7	25033.5	23172.1	22893.7	36483.2	28949.9	21202.1	27089.3	38113.9	23380.5	21217.9	31172.5	23413.5	24550.2	46883.8	30798.1	27652.7	32465.5	27429.8	25611.6	24780	20585.5	21689	17602.7	22653.2	18908.2	20679.4	14503.4	25091.1	27098.7	23053.4	6924.6	21649.2	13312	47826.6	24956.1	59923.5	73337.3	118194	27877.4	24791.8	22576.8	27051.6	36320.7	46593.6
guanosine	C10 H13 N5 O5	283.09	3.98	82763	94886.7	74063.6	65581.1	60135.5	96581.9	69142.3	53553.7	64380	105584	50489.5	48114	80104	81192.9	51413.9	133973	85546.3	72068.8	78042.7	68653.4	59123.7	57555.9	48819.6	53345	49031.8	79376.5	55171.4	51784.4	42340.4	72756.5	71145.9	78157.9	40237	50008.8	37370.5	136342	63964.6	189752	209987	338729	63887.4	71528.5	75963.7	74457.5	96916.6	126574
guanosine 3',5'-cyclic phosphate	C10 H12 N5 O7 P	345.047	3.81	1228.1	1630.37	1520.82	771.341	937.005	1619.96	1442.4	505.222	419.489	1579.1	715.152	318.093	980.273	1149.87	1060.75	1003.23	670.567	587.601	1004.12	737.377	580.379	902.98	1182.29			1084.55	700.382	1700.57		1292.62	956.107					690.014		3406.26	2051.31	9788.73	566.381		649.253	567.36		652.12
guanosine 5'-diphosphate	C10 H15 N5 O11 P2	443.023	1.56	160.255	698.455	130.448	424.409		298.481	638.445	782.319		325.996	712.479		588.787	183.782	254.368	515.353	1764.58		887.867	380.468		469.105	2564.73		597.491	565.147	479.053	1168.33		194.471	124.365	1360.1				238.961	898.536		753.454	983.168	105.183	189.959	812.37	549.111		145.791
guanosine 5'-phosphate	C10 H14 N5 O8 P	363.059	2.49	7853.02	9663.22	4899.01	6228.89	3380.48	6636.22	4947.83	3502.5	1341.86	6748.17	1664.11	2061.76	5879.05	4953.98	7850.53	41418.6	3473.37	3073.63	4823.33	3104.57	1818.91	2683.73	2389.92	2238.63	7134.6	7753.68	5924.06	2442.91	3058.34	4422.94	6644.97	4879.27	5527.22	4497.99	3816.84	11429	4182.96	29174.3	6151.85	98579.2	3378.15	3005.35	4707.92	4705.1	6794.89	26952.2
histidine	C6 H9 N3 O2	155.07	1.53	232189	474645	404577	462389	178959	373246	347190	397596	35847.6	62176.6	51960	64404.8	158607	30674.2	234305	200901	186830	68835.7	331351	211642	45187.8	14894.2	47503.2	39242.7	166213	271391	262276	479189	155827	137276	169579	361273	117079	119324	134705	151732	160969	195364	213197	68738.6	56957.2	143408	117679	161122	71435.9	95967.3
homocysteine	C4 H9 N O2 S	135.036	1.88	61269.4	81860.2	68922.6	69203.9	65674.9	83600.7	63631.3	71825.2	35200.6	38458.4	38738.6	39247.7	104469	58449.9	139634	114577	107206	81354.2	138312	105008	42249.1	31804.9	43614.6	45584.3	55654.5	88750.9	82796.7	86218.6	53167	70487.5	68409.2	95100.5	40126.7	54242.9	35764	43807.5	50073.9	72877.6	59138.5	28607.2	37295.7	82706.6	48595.1	69331.3	31873.9	48630.3
homoserine	C4 H9 N O3	119.056	1.61	414252	630459	423532	475200	408640	468610	326645	405743	400400	560144	496767	365053	467330	520771	488705	451043	491153	547259	423313	473292	377332	323091	383913	402877	362592	483131	415033	438439	387806	526157	486872	400471	392192	478715	385282	292516	370725	485465	415310	381394	522060	420178	383151	392354	561235	386140
hydroxybutyric acid	C4 H8 O3	104.05	5.76	6057.69			2438.5	2588.24				3207.63	3288.51			4319.82	1547.24	1876.76		1930.78	1400.97		1853.43					1780.83		3007.77		2412.41			1699.51	1774.94			1862.31			1884.57	3633.67	3959.2	2087.13	4669.36
hypoxanthine	C5 H4 N4 O	136.038	3.12	3712.33	3472.18	3225.43	4736.73	2399.01	3183.55	3733.28	3244.68	3583.58	2739.98	3301.85	3269.23	3283.32	4892.84	3123.2	3999.03	4566.53	3153.75	3324.86	3238.58	4428.26	3882.96	1762.87	5483.71	5366.18	2606.7	1715.85	1985.15	4674.85	3074.97	2511.38	1840.32	3947.74	3318.59	2122.71	2812.18	5281.93	2765.02	3336.51	3968.39	4694.19	2881.67	1943.28	1819.46	3951.08	3470.48
indole	C8 H7 N	117.057	5.01	430.161	640.29	703.781	120.905	412.561	663.313		457.208		217.485	147.291	321.738		113.328	375.776	478.888	279.671		231.428	153.93	129.166		169.406	470.512	195.349	276.957	134.145	118.949	379.009	406.217	276.101		406.956		561.554	591.179	287.135	634.253	903.746	307.845		845.808	309.469	165.744	781.492	115.198
indole-3-carbaldehyde	C9 H7 N O	145.053	7.21	4985.19	5192.52	4299.98	4097.18	3312.59	3432.14	5242.19	3706.93	4750	4469.53	3759.35	3941.21	3503.4	3561.9	4338.12	3377.47	3494.97	3159.48	3808.76	5113.86	5564.99	6272.12	5810.24	3570.39	5231.05	5440.11	3474.12	4169.22	4425.06	4352.26	5061.34	4282.93	3498.52	3671.88	3517.68	6363.35	3151.23	3346.91	4452.29	5389.57	4127.76	3426.65	3237.29	3951.56	4620.86	4243.61
inosine	C10 H12 N4 O5	268.079	1.76	218400	217518	199925	200994	223807	190736	177732	194537	140807	130780	140883	149901	169273	238294	186904	169008	166295	202114	174769	181836	107070	123199	119603	117157	201912	154771	153268	160449	130763	137080	135522	141635	82103.9	94929.1	75075.7	74457.9	95048.5	129241	151205	127162	224104	134044	195371	127873	109067	81458.8
isocitrate	C6 H8 O7	192.027	2.15	134960	149874	181345	177831	144598	152947	188018	194815	144775	195042	207750	190373	167206	189859	179461	184966	163410	158372	140105	131260	173013	139405	124563	151851	162157	160813	165838	159045	113234	165403	134655	168374	99642.8	121559	131527	98190	61026.1	123720	190980	72902.1	110861	156106	136479	144335	100421	115751
isoleucine	C6 H13 N O2	131.095	3.87	1.77133e+07	2.183e+07	1.72264e+07	1.74095e+07	1.65421e+07	1.89858e+07	1.61107e+07	1.6481e+07	1.23046e+07	1.42456e+07	1.25522e+07	1.32233e+07	1.85122e+07	1.46658e+07	2.03101e+07	2.08822e+07	1.89279e+07	1.63854e+07	1.97795e+07	1.91031e+07	1.51131e+07	1.10302e+07	1.15448e+07	1.42e+07	1.67267e+07	1.77457e+07	1.74652e+07	1.88297e+07	1.72394e+07	1.73372e+07	1.70468e+07	1.93864e+07	1.73206e+07	1.8406e+07	1.68744e+07	1.80042e+07	1.64343e+07	1.93117e+07	1.83089e+07	1.52748e+07	1.32625e+07	1.95051e+07	1.57648e+07	1.87124e+07	1.59827e+07	1.83947e+07
isoorientin 2''-O-glucoside	C27 H30 O16	610.153	5.12	7948.03	10663.8	8453.58	8542.4	8043.23	11775.3	8210.79	8466.98	3091.6	5557.68	5401.74	4761.01	4647.82	5559.18	7377.46	5790.72	5034.93	4642.43	10980.5	4561.11	1726.79	3192.94	3579.83	2468.97	5188.92	5695.46	6164.55	6721.3	4608.07	3645.8	5450.8	4595.98	285.864	621.889	720.488	647.433	277.764	291.599	1719.83	324.278	4396.38	2853.63	1641.73	1244.03	784.987	203.61
isorhamnetin	C16 H12 O7	316.058	6.52	6117.35	4786.04	5481.97	6201.21	5746.22	5062.11	5771.04	6443.13	7173.36	5546.9	5314.41	6619.64	2583.63	5200.01	2530.92	2737.37	3430.68	4008.46	2747.52	2252.08	4515.64	4029.97	3735.18	3527.67	3602.85	5104.61	2896.05	3080.32	2392.25	2714.38	2209.31	2481.98	578.86	809.192	950.978	741.538	1634.85	675.792	3710.52	280.922	4960.04	2252.57	2279.47	2419.85	1924.65	103.771
isorhamnetin-O-rhamnoside-O-rhamnoside	C28 H32 O15	608.175	6.14	5090.02	5195.98	5444.61	4909.95	5978.98	5129.07	5484.21	5872.68	4061.96	3713.58	3906.4	4112.29	1897.86	3064.04	1368.85	1172.45	2482.8	2070.49	2353.23	2671.33	2547.64	1974.75	2548.62	2446.54	2492.3	1449.44	1211.26	2317.1	773.444	1640.63	616.016	1512.32	136.422	192.388	265.938	304.561	582.192	488.937	2324.02	262.269	2719.24	879.233	1609.42	445.068	2154.56	107.951
isorhamnetin-O-rutinoside I	C28 H32 O16	624.169	5.02	650819	1.29084e+06	1.3293e+06	701719	583501	1.02661e+06	745466	376344	28538.5	132408	73243.1	61827.3	801611	1.27321e+06	1.46006e+06	1.34021e+06	675851	701968	1.70355e+06	642108	82741.8	92994.3	179729	79605.4	552397	379434	257060	311741	316875	177801	299133	460544	439239	273552	481211	420642	224647	392732	882155	496746	900271	504556	629212	402773	551380	395916
isorhamnetin-O-rutinoside II	C28 H32 O16	624.169	5.35	82500.5	236480	211821	140876	106837	240577	161072	104624	5610.24	16821	16421	6552.4	90056.9	157659	190063	111362	108264	112806	299705	89364.2	10440.9	11002.4	20263.8	2632.17	49934	51072.5	30449.6	49502.7	29063.6	19896.9	21164.3	76639.1		5393.2		6303.06	16298.7	10258	47851.4	9259.41	110274	45464.9	45903.6	34291.6	19007.8
isoscoparin 2''-O-(6'''-(E)-feruloyl)-glucopyranoside	C38 H40 O19	800.216	5.96	44040.2	91583.7	81328.4	60417.9	51614.7	77352.8	62746.8	41515	2915.18	9254.5	6398.62	4939.09	21448.6	57066.7	33361.3	20440.5	25329.2	46056.2	53541.5	19090.7	2506	6844	6993.03	2278.18	19906.2	20470.7	8903.43	12624	7946.02	8938.2	8080.72	12832.4	8911.01	2864.81	4927.66	5834.01	3396	2021.72	10906.4	1975.45	22309.7	7571.24	7782.51	5336.1	17685.6	5209.08
isoscoparin-2''-O-glucoside	C28 H32 O16	624.169	5.69	522300	381551	302946	301345	400621	249985	136818	136085	77510.5	103791	34470.1	62088.7	276094	292643	403381	555063	193025	119385	296687	170101	53187.9	28804.7	72874.7	80482	346534	320920	109817	112161	175623	195627	149209	124310	561394	678313	450211	283460	148409	186823	478420	296271	294917	261780	275430	201505	689288	202480
isovitexin (apigenin-6-C-glucoside)	C21 H20 O10	432.105	5.57	9065.1	10005.3	4805.41	7426.53	12119.5	9968.84	7054.79	6801.6	6051.53	3777.62	4394.19	3444.95	6130.12	8368.3	5914.73	7058.59	8472.1	10355.8	8008.01	11688.6	1695.4	3456	3005.48	2262.27	41797.7	55992.3	77496	46063.9	69131	55219.5	67028.7	26224.5	849.284	451.454	1255.41	1182.93	1433.5	937.208	3976.85	467.109	14497.5	29631.9	9006.56	10389.9	1697.44	1165.35
isovitexin 2''-O-(6'''-(E)- feruloyl)-glucopyranoside	C37 H38 O18	770.205	5.98	122885	254447	239395	172261	135801	210886	172985	100880	5323.63	20967.1	16355.4	11163.9	122715	316536	168037	178058	102069	172505	240076	116016	8936.33	20240.1	23750.6	6950.3	86684.9	80546.3	33928.9	50913.1	36752.2	28480	28378	59688.4	18102.8	10158	21467	14157	33088.3	16750.4	71716.9	15831.9	170293	43829.2	57569	50398.4	52775.2	13907.3
itaconic acid	C5 H6 O4	130.026	2.69	12038.5	14740.3	12752.9	9830.64	8489.35	14640.7	10809.1	9557.45	5579.55	17839.2	6064.49	6697.43	7148.42	9292.42	7552.95	19473.1	4575.29		6955.3	7041.35	4944.85	4519.97	8130.01	9377.28	10720.1	11018.4	11601.4	9856.07	5087.43	7114.7	6642.05	8875.66	7219.74	7807.67	8484.65	12562.7	8322.89	18616.9	11377.8	29917	7754.52	7644.68	6041.11	6393.15	8050.82	9398.87
kaempferide	C16 H12 O6	300.063	8.65	9954.42	19078.5	13951.9	22814.7	11442.3	15788.3	18253.9	14905	8546.85	11908.8	14632.7	13997.5	4190.94	9800.69	4243.89	7860.72	3047.17	7073.26	6341.66	4817.15	3682.37	6623.72	7516.37	8857.65	5250.6	4582.78	2791.82	3857.73	2407.98	2861.96	3739.03	3907.47					953.854		5525.61		11069.7	3549.44	4733.19	1406.19	1395.26
kaempferol	C15 H10 O6	286.048	6.58	3516.18	2832.13	2227.49	4126.89	4195.27	3664.76	3934.64	4177.92	1856.13	3138.78	2858.52	2869.75	686.873	1321.63	1179.75	574.403	1088.25	1341.71	1770.17	955.098	954.943	1431.81	1857.65	1526.67	1436.12	1538.62	762.404	1148.32	253.523	1183	1052.46	1115.69	72.8605		107.655	81.4642	327.265	309.979	588.034	244.428	1901.59	599.685	359.314	565.645	112.566	73.8958
kaempferol-3-O-glucoside	C21 H20 O11	448.101	6.26	887655	968811	919956	974050	1.08662e+06	1.14086e+06	1.17105e+06	992342	529725	709304	771360	600993	261064	430808	373599	288577	382114	456468	558789	326726	179482	380028	384667	265979	356614	364691	283917	398967	260055	338183	255905	436660	23741.3	27933.2	17645.6	36911.3	86484.2	57334.3	219174	23815.5	415162	245602	192828	164958	74005.2	11457.4
kaempferol-3-O-rhamnoside	C21 H20 O10	432.106	5.89	12500.1	13251.5	7955.83	13271.4	14134.4	11876	8880.78	12192.6	6424.05	4624.27	5713.65	6792.29	1915.44	22379.3	14432	19629.4	15242.2	2737.41	15778.8	18378.8	1922.81	6513.33	4710.85	3842.45	56185.4	60031.1	73289.4	43570.7	50628.1	43844.4	43915	31539.3	637.388		876.896		722.548		2665.31		13382.5	35238.3	10217.4	9394.57	1411.93	888.486
kaempferol-3-O-robinoside-7-O-rhamnoside	C33 H40 O19	740.22	5.16	12896.4	15543.8	11605.7	13249.4	10695	10320.4	9504.18	10920.4	10529.6	13040.6	11233	13509.4	4796.89	11534.2	5838.82	5591.41	3722.63	7023.09	5982.74	4496.47	5752.12	7301.19	5383.97	6710.79	7122.77	3585.2	3954.27	6220.58	2801.82	3443.23	823.937	4658.37	518.147				1525.2	800.601	3771.81		6885.67	2743.77	2369.55	1793.31	2439.82
kynurenate	C10 H7 N O3	189.043	5.14	54113.5	66666.2	33981.7	48874.6	40217.1	72664.8	25918.1	44561.6	43126.7	83613.9	37774.3	45028.6	43710.9	50273	46143.5	15815	46438.6	28503.3	45823.7	17316.8	76130	43218.3	43983.4	25976	25885.9	31412.3	29438.7	47934.9	26350.5	28393.2	25704.9	49831.6	18220.5	16387	22408.8	38088.4	16365	14574.1	15171	5071.31	26488.2	24376.4	16626.8	22005.9	29440.1	19082.4
lactate	C3 H6 O3	90.032	5.4	8658.17	14074.5	12780.7	9753.28	6163.39	7184.59	8485.15	6152.05	8399.07	6651.82	8934.79	7002.95	10840.3	10532.1	10050.4	9545.3	8406.02	11777.7	9319.83	9251.3	4771.54	4887.8	9874.86	5430.03	8972.94	7027.21	6529.52	7604.07	10068.5	7439.93	10505.3	7051.29	16803.1	15328.9	14502.5	26368.9	16912.5	15936.5	11690.4	10780.9	8483.66	14909.9	10626.1	14011.9	9223.56	20256
leucine	C6 H13 N O2	131.095	3.98	1.00401e+07	1.32698e+07	1.00303e+07	1.02807e+07	9.81597e+06	1.55279e+07	1.23106e+07	1.32362e+07	9.16539e+06	1.05755e+07	9.67661e+06	1.12145e+07	1.38066e+07	5.32803e+06	1.44822e+07	1.92671e+07	1.57754e+07	1.27038e+07	1.7143e+07	1.80318e+07	1.46573e+07	8.25201e+06	8.57515e+06	1.31327e+07	7.48005e+06	8.58927e+06	1.0208e+07	1.02295e+07	1.12361e+07	9.89179e+06	1.48328e+07	1.33964e+07	2.00345e+07	2.20524e+07	2.0413e+07	2.10047e+07	1.59416e+07	2.26959e+07	1.54964e+07	1.35894e+07	9.02867e+06	2.04242e+07	1.0981e+07	1.86397e+07	1.71388e+07	2.15769e+07
linoleic acid	C18 H32 O2	280.24	18.2	466725	315479	525207	491740	721876	506211	490694	689366	535113	516894	784046	513839	432525	708259	437575	481859	572807	425992	477341	583880	544314	505061	607107	598303	347951	516219	267328	328542	493376	422258	475179	344345	248712	232501	390627	433341	386296	567139	459784	391037	535783	445044	407736	588344	475521	276894
linolenic acid	C18 H30 O2	278.224	17.17	885238	728686	702711	801261	826551	800871	656344	994745	462103	534603	731139	402022	691697	1.32109e+06	707672	866419	1.04628e+06	512372	646024	905608	608983	470657	781540	548289	437095	751462	158936	357781	700237	503776	543380	466539	233804	131357	388943	308037	400458	623521	508633	402167	1.05857e+06	338579	641694	965907	509904	276747
linolenoyl ethanolamide	C20 H35 N O2	321.267	15.52	28617.2	39266.3	30553.3	39484.6	30441.2	35353.4	25254	34229.6	19547.7	42464.5	21479.7	24226.8	23448.3	23141.3	20845.4	92024.5	34545.6	23064.9	28021.9	21991.8	15189.4	13731	32549.1	13026.9	17746.1	16256.4	17637.4	11860.1	17489.1	35247.8	35822.2	20936.1	6491.74	6976.77	8440.27	10754.1	6751.61	12412.8	21690.8	15824.7	18624.4	17726.6	18649	12514.4	12526.3	8306.41
linoleoyl ethanolamide	C20 H37 N O2	323.282	16.6	9406.16	1830.99	12256.6	14795.6	10518.5	8156.38	8229.8	4950.12	7982.74	1262.93	10843.9	11886	4302.8	1360.25	8070.13	7083.43	11307.9	867.497	10670.7	7939.22	6963.09	1752.95	12734.5	5879.7	7467.47	1020.15	7112.21	6481.77	7736.46	6097.82	3334.31	9966.28	6114.42	3874.4	7231.85	9573.48	3499.4	2233.67	11368	14522.8	6474.21	5272.15	7698.21	8765.85	1759.47	569.041
luteolin	C15 H10 O6	286.047	6.26	197634	200569	211907	219766	242256	237794	268894	221405	120031	148195	179125	131156	56757.3	90340	82318.8	61945.9	80133.4	93658.4	124290	66116.2	39853.2	76112.2	87875.9	57242.4	79123.8	72196.3	61103.4	85136.5	56580.2	64131.6	56962	92065.7	4802.44	5320.66	3665.91	6708.5	16630.2	11050.1	50885.9	4371.73	88132.9	49260.6	42489.7	32298	15010.2	1967.7
luteolin-o-malonylhexoside	C24 H22 O14	534.1	6.45	356987	322384	271396	414733	418160	373302	371517	440188	191692	280632	273069	250523	79677.6	156412	113538	98452	115206	162766	170123	103876	77556.2	153279	129715	112241	98379	163418	122718	134475	73368.3	158553	96288.8	121370	11478	21207	11684	16669.3	36481.9	22833.9	77930.9	15271.9	143237	64912.9	58794.5	62054.4	26280.3	4884.1
lysine	C6 H14 N2 O2	146.106	1.43	188279	255383	145957	152759	179145	220440	161595	156275	168116	183687	150496	152354	207655	181865	164741	208465	204475	143998	159826	152521	175874	133685	143952	150567	233614	215419	163771	196979	230785	239738	183225	227653	229147	248211	140998	209655	256408	312409	526624	293990	288380	352018	264119	341018	242202	236717
LysoPE(18:0)	C23 H48 N O7 P	481.316	14.38	12594.7	10582.2	14530.8	22700	25075.6	24177.8	23089.9	22811	31774	22958.6	22385.1	10860.6	10865.8	11219.4	13647.9	20233.7	21777.1	20332	15754.9	17192.4	15852	22671.5	15609	14897.8	9914.11	15998.2	8563.47	14920.4	25636.7	15703.3	19261.3	14126.9	13926	18686.2	15698	12132.6	8531.15	14140.8	24144.4	21182.5	34700.6	21233.6	29220.2	23831.3	16397.4	21809.5
malic acid	C4 H6 O5	134.022	2.12	5.09363e+07	5.33827e+07	5.41272e+07	5.3425e+07	5.05738e+07	5.13366e+07	5.0888e+07	5.53784e+07	5.48143e+07	5.94497e+07	5.74246e+07	5.66135e+07	6.08837e+07	6.03773e+07	5.91571e+07	6.32387e+07	62310227	6.16968e+07	5.45672e+07	6.09067e+07	59263272	5.35061e+07	4.51842e+07	6.17601e+07	5.2943e+07	5.89416e+07	6.34288e+07	6.19483e+07	5.42147e+07	5.77175e+07	6.26478e+07	5.77578e+07	6.41959e+07	7.04897e+07	7.06309e+07	6.91767e+07	5.14824e+07	6.55089e+07	6.35431e+07	5.75882e+07	5.26962e+07	6.52475e+07	6.82474e+07	6.59336e+07	6.72268e+07	7.79537e+07
maltotetraose	C24 H42 O21	666.221	2.49	2744.61	14975.2	11943.3	15441.5	16858.1	12948.6	10242.5	3519.12	16083.8	13924.8	13819.5	18099.8	11899.1	11554.7	12605.3	12826.2	13909.2	12743.5	2723.93	14344.8	8219.8	16708	14800.8	19231.4	12084.2	14964.1	12890	9571.1	3284.89	14345.4	13215.6	9993.05	8289.01	4430.66	7416.81	12967	6448.59	7906.27	9460.12	3991.24	10220.5	10087	10263.8	8685.71	12907.8	7664.91
methionine	C5 H11 N O2 S	149.051	2.62	2.32501e+06	4.62987e+06	2.32694e+06	2.65386e+06	2.67039e+06	2.96412e+06	1.86102e+06	2.92871e+06	1.937e+06	1.896e+06	2.0993e+06	2.52455e+06	4.26295e+06	4.23592e+06	4.99174e+06	5.41274e+06	3.98501e+06	4.32233e+06	3.9229e+06	3.96069e+06	3.49597e+06	4.23079e+06	2.15359e+06	3.24005e+06	3.63417e+06	3.89486e+06	5.20315e+06	4.94766e+06	6.30667e+06	4.96726e+06	6.12845e+06	6.1497e+06	7.65199e+06	8.10146e+06	6.73711e+06	7.47649e+06	4.52801e+06	8.95505e+06	2.67829e+06	3.15018e+06	3.10869e+06	8.19925e+06	4.37191e+06	7.47608e+06	3.97916e+06	9.34785e+06
methylbenzoate	C8 H8 O2	136.053	4.4	13463.6	12650	10526.5	10530.8	14076.6	10762.7	12243.1	12015.9	12525.9	10946.6	10201.1	10609.6	9026.03	10523.1	11960.5	7418.73	10176.6	9588.27	12623.3	8992.07	8406.82	8495.77	9450.47	7456.37	9654.16	10348.3	9257.83	10691.6	9867.13	12595.9	8206.89	9017.08	5763.11	6418.09	5619.86	6911.26	6271.67	5978.47	9462.72	4992.59	11372.9	7518.89	7437.43	6511.06	6577	5050.31
methylsuccinic acid	C5 H8 O4	132.042	4.75	169304	203161	91253.7	108461	71733.9	169440	77697.4	55944.4	72113.3	103031	60947.4	74968.1	128246	140040	210237	120689	106517	162672	188776	111747	121058	79156	99020.4	143293	116272	180141	201230	216967	49183.5	82555.2	59862.3	80233.5	74337.9	100814	69984.2	98899.3	111562	111998	173148	84616.5	56906.2	83953.9	48883	38003.1	78725.6	57734.8
myristic acid	C14 H28 O2	228.208	17.57	8892.53	10710.2	10410.3	10128.1	9912.1	8397.79	8322.18	9774.52	7100.72	6911.09	9250.33	6908.4	7403.29	9274.07	7954.74	8591.11	9278.04	8145.93	10105	7442.86	8776.81	8317.03	6561.5	6649.32	7828.16	5058.58	7258.86	7392.97	4353.49	4293.67	7441.29	5058.17	3385.55	4962.41	3930.22	5899.16	9951.26	4653.28	6722.99	5551.05	5865.76	6123.74	7409.26	3944.65	5487.22	4158.79
N,N'-dicyclohexylurea	C13 H24 N2 O	224.189	10.57	132891	139021	139496	147696	116429	137553	123853	145865	114825	126397	126154	138449	130981	132479	140291	188927	115005	140828	153959	147051	111065	137728	128296	154091	113623	133688	135329	152666	124158	139898	123525	153181	127019	128779	130173	146472	124291	133695	141120	158108	129930	128334	139394	147506	128571	127309
N6-acetyllysine	C8 H16 N2 O3	188.116	2.47	226653	384626	229003	260633	219810	290676	200117	243615	108801	164583	103747	134385	319600	185339	314517	270592	345631	209535	358130	259762	155562	81714	102950	93919.7	209735	307320	225812	331137	231568	231659	174759	316739	226233	227818	184167	277007	552895	482017	362077	233552	339118	248009	393411	224071	190761	411964
n-acetylalanine	C5 H9 N O3	131.057	3.16	47116.8	54368	42886.2	53584.5	54368.5	55281.4	43106	56357.7	45180.8	41055.1	31248.7	48588.3	40202.2	38912.8	66058.2	35069.4	48486.3	38780.7	67166.8	31894.3	45954.8	24219.8	36274	34487.5	39761.4	66088.6	32497.5	80081.4	33908.9	70395.1	33479.8	95363.9	37211.2	74257.1	33660.7	103689	16540.8	37119.9	33247.8	17131.2	29839.1	42365.1	46102.5	21800.7	35466.3	42969.3
N-acetylglutamate	C7 H11 N O5	189.064	3.62	87732.4	66133.6	63487.5	96994.3	75869.9	96532.4	54453.2	82013.4	69566.5	111791	65320.2	73724.7	60039.5	85574.6	72585.8	95736.6	63662.2	86913.7	55333.5	74601.3	77549.1	66066.4	31567.6	110520	46205.2	49753.7	47751.5	25815.7	56563.1	58109.4	42897	23905.2	76286.3	61853	51501	71792.3	52446.9	67701.4	33883.7	80763.9	85686.6	62125.9	80432.2	79477.9	190303	110582
N-acetylglutamate 5-semialdehyde	C7 H11 N O4	173.069	3.62	35689.4	35936.7	29728	31797.7	27439.9	32561	29798.8	27414.8	28818	35051	26723	29001.6	28664.2	30514.3	26378	28337.1	29622.4	27897.7	23915.7	20891.3	34143.9	21818.5	14229	25745.4	25192.5	27875.8	26582.9	32448.6	27539.4	29225.6	27971	25429.2	31654.6	31924.8	30536.2	38423.1	26220.1	27164.3	30775.2	32367.6	39260	27798.9	39729.3	35037.5	50225.6	35321.4
N-acetylisoleucine	C8 H15 N O3	173.105	5.82	9367.01	9316.89	9909.13	10193.6	10422.4	9688.94	8264.12	10209.7	13283.7	10720.8	8590.39	10885.6	15158.9	9471.94	13567.1	9933.25	15618.2	7952.97	12707	7353.2	19178.8	7833	8761.23	10920.7	10629.1	13581.4	7958.5	11446.9	5836.18	15309.3	5911.53	13236.9	8204.55	17503	7372.83	15866.4	7186.84	8962.78	9965.12	5450.86	7571.19	9565.25	9671.54	6228.31	8232.57	9907.84
N-acetylleucine	C8 H15 N O3	173.105	5.92	9944.1	10385.3	8853.75	8353.98	9786.99	9560.11	9469.99	8638.67	11327.5	11007.2	9028.87	10113.2	8683.29	7503.65	11571.2	8221.91	11044.2	6568.23	10875.1	6637.26	16595.7	7963.91	9816.17	13281.6	7963.82	13145.1	9435.03	10849.8	9797.89	13207	10606.8	11562.5	10879.6	14892.6	9719.63	13869.3	4731.6	7070.76	8342	4663.44	7118.01	10318.7	7894.49	7882.6	8561.98	8384.64
n-acetylmethionine	C7 H13 N O3 S	191.061	5.32	2700.14	3011.44	2698.59	3677.37	2920.62	3604.01	2133.2	2313.98	2752.55	5242.46	2644.85	3145.66	2342.69	2813.91	3037.69	7569.33	3085.52	2242.9	2089.09	2121.58	3547.14	2037.63	3079.77	2654.33	2379.99	2895.16	1783.74	3267.52	1600.34	2957.86	3161.64	2742.65	3068.31	3795.65	3452.86	5559.99	1934.24	6776.97	6532.98	11802.6	2024.69	2731.28	2948.03	2766.99	4097.54	5666.43
n-acetylornithine	C7 H14 N2 O3	174.101	5.6	52195.1	52699.1	32040.4	40299.9	55638.6	45554.5	31835.6	39959.3	32033.8	34828.9	19097	25727.1	36373.6	54138.9	45740.1	33221	39863.6	53701.7	49750	30270.9	31330.7	30317.5	24154.5	26428.8	27445.2	64688.5	40557.4	48726.9	20579.9	44640.5	23278.3	36092.1	14460.5	34309.2	17244.6	31333.2	34238.9	38388.5	36844.5	24334.5	42608.5	29537.8	37469.2	22069.3	29626.1	36888.7
N-acetylproline	C7 H11 N O3	157.074	4.73	1.00502e+06	1.17743e+06	1.09946e+06	1.06929e+06	1.08378e+06	1.08108e+06	1.13793e+06	1.05676e+06	926675	989993	1.05072e+06	1.01207e+06	1.13144e+06	1.15636e+06	1.25831e+06	880886	1.28415e+06	1.14783e+06	1.35758e+06	878209	1.22952e+06	868044	780748	897655	935888	1.19791e+06	874071	1.0534e+06	1.01129e+06	1.24188e+06	865944	1.00673e+06	826316	1.07913e+06	731360	963064	573729	734056	899001	706759	780687	941499	927453	919852	740930	908492
naringenin	C15 H12 O5	272.068	8.51	3698.21	3932.93	4260.77	4444.37	4380.14	3978.75	3415.08	4275.53	3182.65	2316.54	4271.99	4529.35	2192.74	3902.99	3570.13	2193.79	2953.58	2823.37	2440.36	2224.22	1993.2	1309.28	1243.5	2389	4577.05	4383.92	4319.77	3566.34	3174.72	4917.44	4759.72	3494.97							942.02		3396.85	4891.58	1877.94	1754.5	958.383	251.528
naringenin chalcone	C15 H12 O5	272.068	8.19	5637.95	4482.5	4029.18	4980.65	4778.16	6747.08	6998.25	3930.49	6144.58	9423.19	8888.33	3701.37	2277.99	6110.61	3044.85	4164.63	2367.51	5680.83	4096.72	3344.64	2695.72	6316.04	5341.73	5681.79	5734.93	3847.37	3985.8	3030.18	4802.08	4161.99	3866.7	1609.05	1227.99	1277.68	1224.48	656.06	1401.86	638.467	2547.16		6485.1	2079.32	3582.7	1767.63	3069.46
nicotinamide	C6 H6 N2 O	122.048	2.68	181657	172603	192278	179785	223847	200489	218084	213810	235257	236202	224506	226691	191143	216218	215532	213450	179601	179519	209386	216155	273582	180538	181635	240003	171024	201036	151955	151703	152341	202428	183735	172259	143722	175432	175627	169482	114834	131728	103973	121911	166143	152049	122149	151255	186542	165691
nicotinate	C6 H5 N O2	123.032	2.53	116120	167446	116829	139733	167952	130754	135070	142645	216042	163406	142618	145590	210615	224979	179847	224181	183280	197863	159916	161848	174392	178725	116430	168428	109668	189130	139871	151647	165140	250228	223873	176474	100031	158327	121707	146479	94648.8	116594	79241.2	117974	130956	160193	94637.4	121038	132875	152680
N-oleoyl-serine	C21 H39 N O4	369.288	16.63	13326	5944.72	14030.8	14324	11772.2	9226.74	14226.6	11025.5	13398.3	2805.73	11521.8	11354.4	12687	3028.46	13809.5	12501.7	13079.4	10863.5	14944.5	9939.17	13849.5	4849.31	9470.24	10662.3	15938.4	3970.45	12473.8	5748.94	14326.4	9055.24	3464.47	11042.7	10133.6	5691.49	14111.3	6439.48	9177.32	4188.51	14526.1	9852.5	7775.64	6858.36	12522.4	10710.6	6148.41	4449.87
nonic acid	C9 H16 O4	188.105	6.83	81787.5	77877.2	76376.4	88651.3	74122.3	65632.9	89833.2	97061.5	63458.2	88823.4	78057.8	68911.2	85912	87504.2	81745.6	116899	83278.9	72071.8	95809	75166.6	65883.7	83805.5	91590.5	73770	79567.4	77810.9	62065.1	73115.6	74047.1	52009	87167.7	70605.8	65134.1	69082.2	69100.3	125084	90731.7	192631	130418	310077	91581.6	58098.9	78443.1	89818.1	79685.4	84104.4
norophthalmate	C10 H17 N3 O6	275.111	1.78	46981.7	47057.8	91048.9	65856.1	64050.7	91150.1	165303	81621.2	14878.7	16188.1	28823.9	15921.8	32162.2	14050	69111.2	56015.7	55609.6	40373.7	128776	65068.7	13861.5	3924.19	20886.5	2941.37	23462.4	2511.85	106575	80400.6	26749.7	27637.8	39326.1	69305.4	46554.4	29012.3	59461.8	47393	12173.5	43032.3	38763.7	19446.1	2128.97	31624.3	25874.4	26441.5	9889.96	57545.8
norvaline	C5 H11 N O2	117.079	2.41	8.56429e+06	1.40202e+07	7.36795e+06	7.56618e+06	8.06776e+06	1.05042e+07	7.60997e+06	8.02987e+06	4.61889e+06	6.01208e+06	5.34381e+06	5.44612e+06	7.51551e+06	3.235e+06	8.42358e+06	9.27176e+06	9.59885e+06	5.60144e+06	1.08749e+07	9.43343e+06	7.74366e+06	3.95639e+06	4.23087e+06	6.44976e+06	6.57461e+06	8.08122e+06	7.77196e+06	9.29192e+06	8.27462e+06	8.14448e+06	9.20997e+06	1.12116e+07	8.6922e+06	9.50448e+06	9.04765e+06	9.9603e+06	6.35474e+06	9.87672e+06	9.77077e+06	3.90805e+06	6.1407e+06	1.21768e+07	1.04641e+07	1.18157e+07	7.77879e+06	1.13417e+07
ornithine	C5 H12 N2 O2	132.09	1.63	22415.4	22302.9	31806.8	26112.5	28543.8	21165.3	26783.4	27041	14506.3	7678.33	12520.3	15008.5	52001.8	23766.4	29964.9	26423.4	50700.8	25618.4	26673.6	27598.6	19239.7	6324.76	10871.8	5669.71	34105.9	23875.7	35409.2	45458.5	45079.8	18959.3	36308.6	49575.6	45622	18104.1	35622.7	40718.3	30425.8	22059	15457.5	11206	18123	24345.4	28611.1	26971	31994.5	28526.1
pantothenate	C9 H17 N O5	219.111	4.58	1.107e+06	1.51195e+06	1.13426e+06	1.05634e+06	1.08882e+06	1.28619e+06	1.09212e+06	968847	657851	1.03753e+06	751013	711254	969941	999136	863278	841633	1.06394e+06	861289	997044	861495	768718	527542	372093	562290	1.14435e+06	1.19812e+06	1.17844e+06	1.33563e+06	881827	914183	827585	1.10931e+06	583002	694538	722735	951981	939038	918520	1.44107e+06	994285	1.13936e+06	807213	1.08277e+06	1.04113e+06	749827	853750
p-coumaroyl quinic acid	C16 H18 O8	338.098	5.35	10293.5	11682.7	7446.08	8994.89	7512.41	8369.3	5936.61	7037.39	5075.68	6356.51	5241.62	5649.14	6301.28	8750.42	7529.88	5687.96	5302.2	5337.55	6070.22	4845	4095.07	4097.59	5138.38	5131.99	10909.5	6867.5	6947.36	6414.16	4905.44	4570.29	4883.04	4795.02	1839.92	1942.62	1899.77	1456.35	1739.37	1300.79	4203.63	854.848	4837.04	4753.54	3526.75	2068.03	2479.95	1022.41
phenylalanine	C9 H11 N O2	165.079	4.47	577498	1.1964e+06	555844	642860	491721	827720	423631	479932	221592	343144	270280	325054	1.07499e+06	307923	950787	1.13868e+06	812118	351657	657188	495986	481494	247777	244388	398340	600101	453848	461338	609847	607170	430472	496989	657815	1.22117e+06	1.10321e+06	1.08699e+06	921561	657119	1.12828e+06	858718	717595	255769	726332	429456	694911	658382	954602
pheophorbide A	C35 H36 N4 O5	592.268	19.36	2.26264e+06	892495	2.38388e+06	3.1464e+06	2.16722e+06	2.71546e+06	2.33592e+06	1.29329e+06	1.4787e+06	1.7313e+06	1.53449e+06	2.44256e+06	1.5589e+06	2.85899e+06	1.81892e+06	1.54162e+06	2.27568e+06	1.16998e+06	1.28152e+06	1.49409e+06	742917	2.70778e+06	2.54998e+06	851209	1.12385e+06	855799	1.07388e+06	935829	666683	2.82816e+06	1.58589e+06	1.47714e+06	425320	602058	557680	798551	376608	614071	894050	966328	2.66488e+06	1.70054e+06	1.25838e+06	876749	697448	580547
phosphoenolpyruvate (PEP)	C3 H5 O6 P	167.983	1.9	2508.12	7737.55	3228.31	1861.64	1901.17	2805.72	1930.44	1781.67	1767.69	2423.95	1107.74	1679.32	5735.48	4651.71	5045.37	8625.84	1367.37	2594.47	2170.73	3364.83	2378.3	503.719	100.047	1070.41	6258.93	7113.95	11547.2	7884.31	1773.35	1682.54	3460.63	3201.76	2360.87	4545.46	5454.76	4437.99	3494.51	14774.5	12063.6	12672.5	2241.04	4212.89	8794.03	10399.6	1648.23	15468.7
phthalic acid mono-2-ethylhexyl ester	C16 H22 O4	278.152	16.04	331111	396925	350233	270676	310856	368032	325669	266590	297868	392880	314898	264044	298036	330479	289373	245724	301161	377834	295267	232286	256318	296942	282923	229555	277282	326558	273573	190431	285809	464362	272732	256453	265097	295171	201269	174197	265024	293316	215375	197347	284268	304066	202529	224604	295302	296465
phytosphingosine	C18 H39 N O3	317.293	10.63	379966	205371	437982	1.2276e+06	516047	476425	407880	501619	697621	535348	499878	497416	769419	820017	603461	521000	669258	785557	421673	584106	543474	746242	549350	965391	544537	570470	636063	733544	764772	881388	971567	587234	262132	251343	288746	238905	458787	316204	261898	140277	737699	904782	647143	609524	840662	275435
pinolenic acid	C18 H30 O2	278.224	17.35	4200.46	4954.7	3393.95	4209.86	4794.11	3633.62	2693.31	3700.63	3998.96	3637.53	2875.91	3710.26	4160.33	1972.68	3202.18	4786.08	3371.95	3405.12	3563.04	1720.58	1273.22	2124.79	1876.11	1380.02	2223.23	2033.93	1738.78	1528.62	2023.47	2906.67	2122.58	1260.25	1257.17	1168.04	1389.76	1234.98	1683.49	2254.98	1974.58	2193.75	2549.36	1472.47	1904.48	1754.75	2188.99	1279.05
pipecolic acid	C6 H11 N O2	129.079	2.46	2.57537e+07	3.00592e+07	2.66436e+07	2.75488e+07	2.59897e+07	3.01715e+07	2.83468e+07	2.71627e+07	2.53231e+07	2.95802e+07	2.65252e+07	2.45903e+07	2.71776e+07	2.92735e+07	2.80887e+07	2.64596e+07	2.75977e+07	2.85401e+07	3.07315e+07	2.44924e+07	3.07948e+07	2.91314e+07	2.68187e+07	2.93673e+07	2.3086e+07	2.56672e+07	2.39816e+07	2.68413e+07	2.27607e+07	2.34916e+07	2.1817e+07	2.46606e+07	2.49311e+07	2.61285e+07	2.44313e+07	2.97921e+07	2.31836e+07	2.33481e+07	2.35477e+07	2.6069e+07	2.40804e+07	2.344e+07	2.25643e+07	2.38075e+07	2.58209e+07	2.51572e+07
proline	C5 H9 N O2	115.065	1.73	2.11003e+07	2.27261e+07	2.27428e+07	2.24521e+07	2.03186e+07	2.30797e+07	1.95846e+07	2.05023e+07	2.20868e+07	2.22135e+07	2.26848e+07	2.04609e+07	2.46313e+07	2.18288e+07	2.21595e+07	2.36734e+07	2.25307e+07	2.31063e+07	21178487	2.41555e+07	2.27134e+07	2.23602e+07	2.20114e+07	2.26632e+07	2.19027e+07	2.11379e+07	2.41681e+07	2.0637e+07	2.09772e+07	2.44614e+07	2.21459e+07	2.43187e+07	1.71701e+07	2.17352e+07	1.94106e+07	2.2422e+07	2.24447e+07	2.31478e+07	2.36728e+07	2.28137e+07	2.35441e+07	2.16722e+07	2.14117e+07	2.1281e+07	2.05862e+07	2.03428e+07
propionic acid	C3 H6 O2	74.037	3.84	488925	393794	537442	537274	587317	480040	559024	658815	809157	713325	923515	844811	613881	708828	664851	733549	692678	770258	595825	780626	961677	785546	701759	1.06836e+06	441188	506218	537506	491730	596570	649249	693052	596188	741950	873641	997238	575140	515084	626336	275157	371278	633758	614371	455087	582663	784560	723698
protocatechuic acid	C7 H6 O4	154.027	5.79	7370.61	3737.33	10703.3	7704.38	3477.76	9251.2	7769.61	4354.19	10199.2	8910.18	4731.86	11160.9	6478.33	4025.83	11524.4	8271.49	3616.16	12344.9	6811.82	5090.97	13624.7	7702.61	4747.73	13036.6	4077.93	4628.5	12488.6	5173.6	4117.29	14060.2	7404.33	6012.46	16239.1	6445.32	6502.5	14379.5	5240.41	6076.09	15411.9	8055.57	4068.95	12959.1	6488.14	3950.1	15416.1	5511.89
protocatechuic acid O-hexoside	C13 H16 O9	316.08	4.58	260080	330951	279014	318142	250256	377563	348436	362142	504719	628984	636302	643512	344324	166517	154440	209901	527959	239746	227503	206566	1.07707e+06	455699	290293	476677	381947	158915	182460	184516	237796	260681	267895	199464	340499	366277	567375	521730	137536	176057	187583	106892	344969	227032	278460	198488	548432	189114
punicic acid	C18 H30 O2	278.225	14.92	17523.4	15202.7	28994	21006.7	21156.3	16909.6	38948.1	35016.5	31266.1	22254.7	43023.8	40577.9	20744.1	23270.6	26318.3	25197.6	21230.5	19040.7	30319.9	23676.2	26681.7	31365.1	41103.9	29409.2	18871.7	16230.7	18551.9	12470	14472.2	14663.4	18221.8	13221.2	11896.3	11814.7	15283.7	45177	19986.3	45307.3	33790.1	69544.6	17074.7	14655	15652.7	19733.4	20472.9	18579.3
putrescine	C4 H12 N2	88.1	1.37	600967	700769	723431	743123	847575	807817	704633	811187	716446	697389	500051	739105	946542	1.00513e+06	894148	1.00636e+06	814047	807733	814059	885739	748133	427121	429319	713418	791226	739522	906655	822703	1.03355e+06	946804	946341	778155	895609	820830	893794	1.05373e+06	830900	1.07404e+06	708033	1.06318e+06	683711	725614	558806	845406	788098	876404
pyroglutamic acid	C5 H7 N O3	129.043	3.18	834672	1.57475e+06	1.1969e+06	855516	931492	1.71181e+06	1.49462e+06	1.04719e+06	489699	516082	595530	589342	910694	384248	1.63467e+06	1.62688e+06	1.28064e+06	742035	1.7237e+06	1.32009e+06	834093	321249	472656	743773	1.18302e+06	2.00098e+06	2.54515e+06	2.22359e+06	1.54973e+06	1.14454e+06	1.33436e+06	1.97557e+06	3.7317e+06	2.02204e+06	3.02772e+06	3.58874e+06	989342	2.99644e+06	1.63979e+06	1.20397e+06	611645	1.91648e+06	1.48137e+06	2.08604e+06	1.34667e+06	4.16397e+06
quercetin	C15 H10 O7	302.042	7.69	5139.26	17126.4	5847.89	12857.8	7826.16	5925.13	8631.21	7258.36	10484.1	7294.49	9142.25	9769.44	2876.47	9289.27	4011.33	2455.99	3386.91	3964.51	3340.33	1851.56	5910.5	8133.29	8284.43	5376.05	4444.55	6870.01	2094.93	3839.12	2981.22	2945.73	1913.93	3151.56	110.38	103.445	183.542	103.036	1094.13	443.127	1076.21	104.333	4922.07	3095.02	1156.85	1478.38	2135.84	255.365
quercetin 3-galactoside	C21 H20 O12	464.096	6.01	4.08237e+06	4.35994e+06	3.69009e+06	4.11254e+06	4.20401e+06	4.01342e+06	3.96685e+06	4.15334e+06	3.55051e+06	4.03075e+06	3.93261e+06	3.66193e+06	2.32965e+06	3.12653e+06	2.2866e+06	2.26774e+06	2.3798e+06	2.60105e+06	2.48894e+06	2.0105e+06	2.12094e+06	3.01325e+06	2.70177e+06	2.45013e+06	2.91474e+06	2.2834e+06	1.67893e+06	2.64877e+06	1.93441e+06	1.84327e+06	1.32053e+06	2.36516e+06	428752	367980	300002	528334	896647	636230	1.77589e+06	198411	2.56657e+06	1.64909e+06	1.48575e+06	1.22183e+06	1.1053e+06	205098
quercetin-3-O-rhamnoside	C21 H20 O11	448.1	6.57	13200.3	14430.3	13251.9	20194.1	16399.9	19686.2	15972.6	21538.8	14358.1	17646.8	16369.1	17412	6807.03	11492.2	8405.26	7825.43	7938.84	9462.8	10265.2	6616.99	8132.1	12156.9	11830.5	10148.9	8352.52	7345.64	5104.39	8407.62	4289.63	5954.18	3740.59	8478.57	518.299	788.916	167.4	1539.01	2133.19	1685.84	6053.64	70.0273	9058.06	4751.09	4896.99	3747.47	3124.97	382.508
quercetin-3-O-rhamnoside-7-O-glucoside	C27 H30 O16	610.153	5.77	9883.23	10629.4	9850.32	12458.5	11786	12429.4	13554.7	16521.7	7411.11	10265.5	12992.7	10286.4	3574.8	5704.91	4569.4	4092.18	5148.94	6799.25	6174.34	4075.5	3757.54	7136.47	6149.35	4728.63	4458.26	5285.83	4234.34	5887.76	2457.83	4564.78	3154.45	6334.1	398.015	713.3	399.532	656.103	1365.49	963.888	3034.54	401.141	6483.15	2776.06	3179.14	1249.54	1214.95	324.775
quercetin-3-O-rhamnoside-7-O-rhamnoside I	C27 H30 O15	594.161	6.39	5239.15	5415.26	5027.64	5119.28	4642.81	5095	5296.42	3454.49	5123.47	4390.77	6092.53	4494.28	5005.41	4254.61	3473.7	5513.86	6865.15	3854.11	4868.69	4315.81	5183.12	4104.34	4322.37	5523.38	3687.54	4266.16			2934.16				1613.95	1335.2	1118.71	2252.49	1566.76	1787.24	4230.03	1508.84	4934.67	3493.2	2514.87	3101.24	2703.88
quercetin-3-O-rhamnoside-7-O-rhamnoside II	C27 H30 O15	594.157	6.18	2153.34	2655.19	2097.62	2355.1	2289.15	2164.68	2258.95	3050.02	1368.76	1798.67	2329.96	2225.02	1341.85	2216.03	617.309	676.603	801.23	1080.3	759.716	1187.9	709.137	943.601	906.221	580.414	1551.99	1075.79	865.261	1686	1141.16	1564.14	503.589	1253.51	141.102	232.664	419.944	510.644	203.745	410.948	786.932	221.981	1928.68	700.527	1051.87	281.699	629.709	120.163
quercetin-3-O-rhamnosyl(1--2)-glucoside-7-O-rhamnoside	C33 H40 O20	756.211	4.82	1.97358e+06	2.68162e+06	1.75526e+06	2.05948e+06	2.04699e+06	2.18172e+06	1.1494e+06	2.04801e+06	924747	839719	597391	962812	2.24832e+06	2.86645e+06	2.43113e+06	2.36263e+06	2.62382e+06	2.45425e+06	2.57604e+06	2.79052e+06	300924	1.05306e+06	640259	382444	2.15254e+06	2.60828e+06	2.49582e+06	2.04024e+06	2.02798e+06	2.10148e+06	2.07508e+06	1.49835e+06	58940.3	38195.3	57528.6	61551	90353.5	41789.5	574491	48944.4	2.402e+06	1.7246e+06	1.99038e+06	1.20911e+06	69402.9	46191.3
quinate	C7 H12 O6	192.063	1.88	62458.7	74310.1	63657.4	62050.6	60766.1	61250	58409.3	53961.4	45019.9	45013.9	40043.6	42515.1	103662	100112	82949.9	108743	79911.5	80694.5	72333.8	86980.3	58271.9	41089	37118.9	59877.1	113920	123769	135468	123908	101575	102636	99420.2	100574	88322.5	102254	97740.6	100546	141851	142150	145195	167332	103729	115076	128066	139419	98677.1	118148
raffinose	C18 H32 O16	504.169	1.85	39643	37232.9	42662.8	58523.2	56567.3	36838.1	67479.1	80088.4	95632.1	81402.8	98276.4	111823	55181.8	65300	48404.2	57088.4	61576.2	59768.6	53825.1	53817.9	113949	85579.9	69500.5	120805	41044.3	35589	34314.1	35834.6	49754.7	71150	43390.1	39810.6	71557	69757.7	51232.4	64427.9	39026.3	28708.9	39739.2	38859	64933.8	50169.7	56027.6	61622.1	125085	57070.2
riboflavin (vitamin b2)	C17 H20 N4 O6	376.138	5.39	26161.2	23126.7	23567.8	31183.6	32391.6	26720.7	25674.9	27876.9	27568.7	29384.5	25246.4	23273.5	25872.2	20049.1	17314	18668.6	33572	25371.8	29984.3	26217.3	37262.3	23186.9	17543	29029.9	23880.6	15953.4	16801.5	23343.4	20804.3	31408.8	23841.2	29428.5	13395	16194.9	15729	22421.3	16583.5	13352.7	38483	11229.3	32335.9	26947.2	30536.5	22786.3	26702.6	13091.3
salicylic acid	C7 H6 O3	138.032	5.15	89488.4	73570.8	66073.5	73316.5	95130.8	83166	73975.9	80074.3	90835.6	81134.1	67038.4	70795.2	79469.8	54662.2	88972.8	52137.6	104327	51692.3	109229	115084	109522	79252.6	92107.5	60713.7	94675.9	82844.6	89610.6	133231	66735.5	55014.3	87953.9	131046	45807.1	46171.8	80546	117268	18552.3	25380.4	57885.9	14623.2	33161.6	59949.6	42331.5	22159.5	38902	28816.7
salicylic acid C-glucoside	C13 H16 O8	300.088	4.79	13069.3	11758.9	10407	13918.5	14056.5	11076.9	12711.4	11570	10575.7	8921.55	11301.6	9083.41	9884.94	10549.8	12182.6	10358.5	9186.49	10539.6	10711.3	10478.2	8580	7812.53	8051.69	9280.47	10197.5	12292.3	10750.8	10524.6	11396	10669.5	8090.18	8512.3	6044.2	9372.71	7314.96	8164.68	6719.67	8557.39	9938.03	6288.48	9271.52	9690.08	8138.32	7950.59	8952.97	7904.31
salicylic acid O-glucoside	C13 H16 O8	300.084	5.14	90303.8	67664.2	58848.3	75101.6	95211.2	81872.2	69676.7	82030.1	90677.2	79078	61436.3	74202.6	87726.1	48504.5	92663.4	53518.5	110733	48829.6	124861	146797	126276	81334.9	95337.9	62763.9	98901.7	87908.8	96439.5	163122	73460.6	57858.3	103397	168118	50049	50187.1	106871	165315	16108.1	23184.6	59028.2	17562.9	30310.1	63300.2	41678.5	22215.5	37591.9	27908.1
serine	C3 H7 N O3	105.043	1.53	703742	1.35213e+06	738163	744542	393818	501746	316684	439343	159218	194260	160572	222285	1.02083e+06	29838.1	1.16761e+06	1.29783e+06	630647	516861	635123	1.06209e+06	168173	201183	213514	174255	879277	1.10678e+06	1.21521e+06	2.23068e+06	668410	402631	617754	1.33741e+06	523733	327538	333795	680435	1.07706e+06	1.74655e+06	941688	790382	305985	585204	423518	732033	198707	448487
shikimate	C7 H10 O5	174.052	4.11	3802.65	5263.34	4398.54	4260.18	4501.91	3009.35	4604.61	3852.44	1694.69	2642.52	2040.52	2026.81	4370.93	5419.4	5358.92	4640.3	3833.84	4721.69	5459.8	4692.08	2566.03	2469.53	1435.23	3408.77	3677.2	4326.03	3542.71	3595.42	2514.25	3500.76	3023.31	3581.5	1169.14	826.246	1471.9	2346.43	1387.99	1684.04	3215.2	1432.59	3190.59	2956.07	2505.91	1392.85	2204.84	1870.63
sinapic acid i	C11 H12 O5	224.068	5.43	91229.7	90845.3	84676.7	89925.6	78808	77228.7	79977.8	71434.6	39882.2	42423.2	39543.4	39203.7	66556.6	94009.8	82209.9	94103.1	56295.6	56319	65427.2	53487.8	43509.6	38906.7	31343.6	31404	100141	68911.9	62875	61162.5	61911.9	53471.5	40422.1	57968	40137.7	20836.8	19922.9	18846.2	60278	41554.5	61751.2	38205.5	47470.3	35728.1	41628.5	27368.3	43848.8	20372.4
sinapoyl-O-glucoside I	C17 H22 O10	386.121	5.11	109229	117516	114096	127071	129472	103570	121423	120686	115940	79003.2	82739.3	78356.4	55899	72507.8	52910.9	51008.4	78635.7	85282.7	82825.8	72265.7	110564	51865.8	51506.1	47318.4	96981.2	90310.8	63631.1	108788	84624	79606.6	50231.3	80343.9	44133.6	31341.5	32940.9	30659.1	53635.3	38582.5	52931.9	11784.8	124442	58648.4	52687.3	39503.2	110128	22056
sinapoyl-O-glucoside II	C17 H22 O10	386.121	5.44	204601	211615	200503	225268	186817	183800	194555	173315	94054.2	99404.6	94724.3	103071	168296	222801	199523	235738	148105	147719	166721	153513	110344	88491.3	67938.4	85629.4	226347	176421	180578	180320	160066	140069	122768	166118	111666	63790.6	65345.5	68933.8	142503	102918	155277	119149	123161	106426	124083	91013.2	113191	73537.9
sn-glycero-3-phosphocholine	C8 H20 N O6 P	257.099	1.61	142094	183810	103476	108139	133259	129700	128998	122432	198843	96352.9	154853	172121	112620	216800	65580.7	99577.3	83955.7	108392	64928.6	72562.5	116863	89664.7	83328.1	124406	102238	102741	79014.6	60961.6	119895	180354	127621	80887.5	32027.7	49316.7	45891.3	44704.7	101145	132573	176154	335259	189265	77356.1	86825.2	62752	103591	31115.9
spermidine	C7 H19 N3	145.158	1.29	1.32945e+06	1.28514e+06	1.12461e+06	1.32032e+06	1.55407e+06	1.70908e+06	1.54502e+06	1.55533e+06	3.27581e+06	2.78127e+06	2.46162e+06	2.38043e+06	1.77228e+06	1.40453e+06	1.56224e+06	1.53722e+06	2.48705e+06	1.88295e+06	1.70453e+06	1.65022e+06	4.50002e+06	2.97931e+06	2.13672e+06	3.12877e+06	1.38214e+06	1.46432e+06	1.49475e+06	1.37774e+06	2.55109e+06	2.32508e+06	2.18001e+06	1.677e+06	2.90251e+06	2.88553e+06	2.79059e+06	2.4057e+06	1.48626e+06	1.67839e+06	1.71396e+06	993798	2.0197e+06	2.4359e+06	2.28737e+06	2.04641e+06	3.65071e+06	3.05446e+06
spermine	C10 H26 N4	202.216	1.33	3703.57	3353.65	3718.31	3145.66	3833.66	4405.42	4497.32	5412.04	25002.7	14528.3	22586	16410.8	7318.25	7479.65	5654.14	5128.31	11324.3	9548.03	4387.99	4538.8	65882.7	36639.8	11489.6	33480.5	2871.38	3275.13	4447.97	2935.17	8998.11	7679.56	8115.71	3825.03	12351.3	13494	12851.4	8453.14	3407.81	4574.13	3928.55	1436.65	7552.19	10182.8	6910.77	4599.69	29691.6	14551.7
sphinganine	C18 H39 N O2	301.298	11.64	114522	33987	138393	420527	159389	104806	121637	152999	301221	152231	160057	212782	329030	311408	218395	141675	236586	248134	118279	208188	240350	250197	169424	411942	147383	133578	155076	173802	231051	321318	322509	206984	67400.7	76071.7	73716.6	50640.1	133146	97911	57366.3	31335.3	272378	334419	203177	190372	350335	68198.9
stachyose	C24 H42 O21	666.226	1.75	103066	118165	102169	119295	120774	112786	123578	122117	196003	204942	172694	175453	131859	110424	107769	128096	157431	102766	116067	130832	274634	153987	144878	274348	135418	127964	120822	122951	189913	184549	163183	133562	222577	245438	236049	216325	144751	116898	147357	122472	183329	173221	177606	180835	293807	230447
stearidonic acid	C18 H28 O2	276.209	13.81	166588	223529	284163	204316	184179	154207	323780	274627	139425	170726	231119	197998	235527	275152	212738	352518	206076	179388	234246	194256	156166	180063	229838	161950	138300	134113	136522	104715	104769	101626	127725	115382	68104.3	60092.5	73195.7	454867	156331	586139	472747	892350	225801	108592	175977	154433	165879	99959.9
sterebin L	C21 H36 O4	352.262	13.82	311550	326602	385805	557544	332094	428304	355974	472100	210003	544221	248695	419240	310905	298968	255418	1.05382e+06	304595	192842	275663	241613	235381	126388	271234	167465	310489	220354	282971	299841	191187	271835	263794	489120	149210	146378	219321	337858	193247	325328	363806	388931	236079	299551	356275	296921	299627	308269
succinate	C4 H6 O4	118.027	3.84	2.9123e+06	2.29526e+06	3.1393e+06	3.23926e+06	3.48102e+06	2.75914e+06	3.33929e+06	3.96217e+06	4.772e+06	4.49865e+06	5.43164e+06	5.06784e+06	3.83351e+06	4.15534e+06	3.95981e+06	4.56413e+06	4.16277e+06	4.58618e+06	3.61424e+06	4.64425e+06	5.79076e+06	4.87473e+06	4.17821e+06	6.29028e+06	2.73442e+06	2.93344e+06	3.17563e+06	2.99952e+06	3.4816e+06	3.82424e+06	4.32181e+06	3.53512e+06	4.45351e+06	5.37907e+06	5.85386e+06	3.36934e+06	3.13877e+06	3.72054e+06	1.53437e+06	2.21985e+06	3.70156e+06	3.57758e+06	2.67329e+06	3.40588e+06	4.75692e+06	4.49889e+06
succinyladenosine	C14 H17 N5 O8	383.109	4.46	1894.82	1867.99	1803.89	1843.07	1524.66	1706.65	1989.6	1684.79	1306.84	947.365	1186.47	862.828	2754.86	2191.67	1898.06	2606.48	1983.78	1824.48	1776.95	1724.93	1192.87	882.435	566.603	1328.49	1623.78	1470.25	1535.17	1949.65	1941.56	1473.52	1713.72	2036.4	1430.6	2177.2	1454.64	1649.99	2550.79	4718.47	1702.57	4132.96	2115.24	1089.28	1963.62	1489.38	1294.44	1271.88
sucrose	C12 H22 O11	342.116	1.82	350874	335529	279176	325897	333521	325656	320349	299698	451061	383249	367303	382149	304112	339570	287294	289525	362457	352836	330121	328831	538405	467619	382372	563411	286469	311919	288934	269478	335724	392406	365646	291466	321689	391986	366293	282435	259208	198843	342755	155091	367311	314126	377502	284318	493577	315565
symmetric dimethylarginine	C8 H18 N4 O2	202.143	1.77	45695.9	85365	66108.1	51759.8	55983.8	71280	65885.8	54285.6	54725.2	51580.9	52233.8	41627.4	77133.3	51023.6	59626.1	63354.3	76560	48485.5	77423.6	61656.2	64942	36750.2	52093	48810.5	89974.6	101394	122481	115496	87079.9	112920	142785	123803	67974.5	94412.1	93636.7	102618	66738.7	111988	162799	63979	68681.2	116641	130188	96687.8	55587.6	88949.9
syringetin 3-O-glucoside	C23 H24 O13	508.122	6.25	8348.23	8662.33	6709.3	8302.56	7465.76	5858.29	6294.62	8089.92	12502.1	11866.9	11813.7	14137.9	6562.41	7242.62	6865.09	7986.78	5594.37	5272.27	5867.07	5377.97	16912.4	12123.8	13550.9	15320.1	8352.95	7757.74	6435.57	8087.4	6489.6	5952.36	5625.86	7073.41	3377.45	2777.96	4896.96	6282.2	7347.47	6788.57	12075.9	2298.97	12854.1	8082.59	12163.5	9434.71	10622.7	2547.01
syringic acid	C9 H10 O5	198.054	5.6	3368.09	3994.17	3637.94	1479.3	2944.35	3467.97	4180.11	1772.67	3786.08	3463.16	4112.62	2432.96	3388.22	2682.89	4423.53	2201.09	4768.98	3285.09	5285.86	2157.97	7871.82	3958.5	5263.16	4599.27	3540.63	3859.46	4468.38	3344.9	4846.47	3763.27	4940.74	3721.7	4384.95	3215.3	6307.29	6276.1	1747.06	2451.87	3691.11	2530.23	1903.01	4611.49	1820.31	2333.28	2041.72	2702.31
terpenyl-pentosyl-glucoside I	C21 H36 O10	448.23	6.94	140986	95902.5	94440.4	112867	86429	30617.1	22003.8	43379.8	21461.8	10188.7	6336.64	11306.9	10809.2	7628.92	11805.9	5055.49	14934	5954.18	18114.3	8264.29	3426.88	4527.81	4155.04	3595.09	40025.6	77861.1	32628.8	60523.3	26342.7	65420.8	24713.1	34680.8	1703.97	1685.05	3557.74	2229.19	508.999	3088.56	6967.23	1510.9	8765.03	17071.8	8196.43	3731.11	552.401	918.557
terpenyl-pentosyl-glucoside II	C21 H36 O10	448.231	7.17		2119.49			3166.84	4618.72	2940.95	3117.9	757.079	1708.1	2492.19	2353.61	1102.83	1301.25			2110.05		1131.84	807.984		1125.28		556.987	2334.73	2260.39	2470.01	2622.35	2666.66	2363.16	2669.29	2623.33	7456.69	1636.94	2690.64	5478.11	2766.21	1903.65	1482.68	3629.08	4084.87	1560.12	1984.95	1720	6452.12	2058.31
tetradecylamine	C14 H31 N	213.246	9.89	13746	15596.3	18423.4	14223.1	16231.5	14984.7	16080.8	13671.1	14792.5	14194.2	17765.9	14531.9	18215.7	19174.9	17435.3	14978.3	16167.9	13554.7	17086.7	18491	14691.9	15067.8	16140.6	14962.4	17862.7	19555.8	18886.9	15219.9	14408.5	14782.2	22611.4	13454.8	14263.8	18721.1	14695.9	15634.9	14863.9	19944.5	18465.6	17656.5	15791.5	17149	19140.7	15373.2	15757.3	15727.9
tricin	C17 H14 O7	330.074	8.53	82821.5	89680	88311.9	125400	83203.6	90286.5	97366.5	111351	88096.1	97835.3	109172	109268	47151.7	73215.3	44402.6	56281.9	46228.5	52345.4	49480.8	47890	42439.4	80010.6	63990.8	71280.2	41840.4	47685.3	31548.9	57311	24732.6	43318.1	20606.5	48150.4	3692.54	4362.88	3867.23	5601.71	13725.7	9603.41	37419.2	1896.64	56854.8	29982.1	33210.3	22661	17352.6	2620.3
tricin 4'-O-(syringyl alcohol)ether O-hexoside	C32 H34 O15	658.187	6.53	4373.31	3980.71	5242.22	4986.86	4740.59	3328.72	3201.74	4064.4	3870.49	3591.7	4000.88	4358.44	1741.73	3179.74	2116.28	1799.72	2548.97	2098.49	1903.61	1282.96	2540.51	2870.97	1867	2665.99	2212.05	1707.91	1316.28	2051.51	1530.26	1927.67	1108.54	1409.35	443.028	341.653	163.08	350.226	438.316	563.989	1470.46	110.631	2372.21	1030.69	1379.23	802.914	1647.84	169.997
tricin 5-O-glucoside	C23 H24 O12	492.127	6.37	578652	574437	497744	587801	514298	445928	471417	566446	493579	547167	562507	568806	297162	470750	299746	308811	266692	305248	287428	207140	394429	428035	365592	368237	404361	325847	238271	396204	218969	227221	161617	324375	66794.6	72770.7	67682.5	85321.4	132552	103649	243839	34074.1	335167	186734	226900	163596	178658	40179.7
tricin 7-O-(6''-(E)-sinapoyl)-β-D-glucopyranoside	C34 H34 O16	698.184	6.9	6795.73	5440.71	5409.86	7709.48	4234.51	1654.13	3564.42	4857.33	9183.06	5607.6	7652.1	8504.5	5116.62	8682.9	3909.83	6035.01	2855.49	3134.94	1629.49	1868.2	10301.7	10023.4	5413.37	6751.03	8792.97	4487.98	3352.82	4828.92	3474	2784.71	1490.91	3053.57	2009.18	1187.97	2292.33	2825.88	6299.65	5246.31	7483.88	2602.89	8319.66	2904.77	5776.85	3603.99	8173.24	2178.29
tricin 7-O-(6''-O-malonyl)-β-D-glucopyranoside	C26 H26 O15	578.127	6.73	159212	165955	131149	198588	163796	150871	162325	207964	175536	202059	174675	210536	76424.6	120597	61694.8	85311	79233.7	89831.6	73184.6	81044.2	119808	124383	96776.1	138428	98669.4	113895	72771.8	107308	62445.5	99460	43485.4	85909.5	19247.2	31075.7	19874.2	25185	33846.3	23330.8	57454.5	8817.42	101792	51876.2	54457.7	40120.9	49179.9	11474.8
tricin 7-O-glucoside	C23 H24 O12	492.126	6.51	84703.8	106701	103704	98060	88239.9	93981	99173.3	99067.5	92972	120217	139811	130194	62974.9	95670.9	62271	80115.7	67511.7	62063.8	72250	63303.1	97034.4	93947	100569	105558	79014.7	53234.7	45708.2	79539.6	44693.4	35738.1	29153.2	62879.7	26639	18158.8	19224.9	23485.6	21418.9	21863.6	57877.8	7514.74	65489.1	45392.6	46224.6	32633	46670	14840.6
tricin O-glucoside O-guaiacylglyceryl ether	C33 H36 O16	688.2	6.36	1236.64	915.104	1152.89	702.798	1532.73	1651.33	1182.86	2008.27	5800.48	7039.89	6815.04	7204.19	532.558	812.728	170.403	713.333	890.17		357.944	779.688	6605.87	2768.13	2811.36	3541.34	5050.42	1064.36	640.184	706.584	971.564	779.456	990.888	680.968	2601.98	1427.57	3632.11	1511	343.715	219.496	1286.66	419.237	613.284	1173.18	547.802	109.315	4441.17
tricin-O-hexoside-deoxyhexoside	C29 H34 O16	638.185	5.79	6651.66	5154.37	5008.74	6090.6	8192.28	6450.76	4786.61	8781.96	7035.43	5543.49	2862.68	6053.64		1872.43	1247.32	1493.42	1121.61	2021.15	1887.67	615.005	1667.25	1691.76	1838.81	1862.16	3764.69	4460.81	3635.99	2174.59	2612.83	4849.38	2281.3	2960.16		633.709							1779.27	781.112
trigonelline (N'-methylnicotinate)	C7 H7 N O2	137.048	1.73	2.52239e+07	2.73494e+07	2.4952e+07	2.71155e+07	2.63758e+07	2.74465e+07	2.51388e+07	2.63911e+07	2.15975e+07	2.42889e+07	2.19628e+07	2.354e+07	2.44579e+07	2.65625e+07	2.34636e+07	2.07511e+07	2.4186e+07	2.53215e+07	2.45488e+07	21671989	2.16175e+07	2.15906e+07	1.89563e+07	1.88247e+07	1.95211e+07	2.48588e+07	2.16516e+07	2.45592e+07	1.78648e+07	2.19514e+07	1.92155e+07	2.22626e+07	1.36739e+07	1.86292e+07	1.64305e+07	1.99138e+07	2.02646e+07	2.04249e+07	2.00278e+07	2.07145e+07	2.16189e+07	1.9141e+07	1.86545e+07	1.82004e+07	1.72e+07	1.70562e+07
tryptophan	C11 H12 N2 O2	204.09	5.02	523298	951356	432364	476974	511885	713215	407244	452870	372159	509469	368862	385015	405476	382919	553868	655316	395462	374807	507167	437296	444800	311171	288902	438000	468134	666549	532556	543240	517400	643807	541689	548773	681700	803148	722824	710078	570965	816754	1.09041e+06	506894	365282	623526	416042	633531	653055	768170
tyrosine	C9 H11 N O3	181.074	3.86	242860	612827	240065	220351	162346	264696	149421	169542	61930.9	82553.2	53891.6	79144	288033	104157	386653	362916	259739	134286	341158	249087	62952.1	52026.5	67857.7	71917.3	201626	231384	212538	279665	232423	190959	232838	339730	231652	267403	221496	339541	244408	554322	508328	368350	89885.4	390408	265343	394630	175639	365300
uracil	C4 H4 N2 O2	112.027	2.52	6259.46	6312.68	7565.04	5145.73	6016.65	5035.25	6110.46	5712.06	6506.11	6197.46	1660.23	4331.75	7590.09	12080.4	8478.18	11036.9	7565.52	4781.88	5949.61	7648.88	5991.87	7480.52	8304.9	5440.88	4940.51	7728.02	6536.24	3989.62	5360.84	6608.36	5514.9	4463.14	5421.72	4051.9	3798.7	5832.92	5671.44	5144.96	10076.5	7030.01	6648.98	6016.42	3284.85	2837.95	2194.08	4620.5
urate	C5 H4 N4 O3	168.028	2.64	1981.26	7107	3051.52	7720.91	711.264	3887.34	1115.53	2425.24	1378.36	1583.67	1883.94	817.383	3726.65	8383.98	1474.71	2376.33	3162.41	2776.12	2473.2	10626.6	1030.52	4944.94	1801.12	8492.82	1208.69	5960.7	735.984	1205.64	190.288	1442.75	618.178	525.214	690.339	834.222	1092.72	1277.56	550.347	9482.9	5395.49	1497.31	1447.3	3525.74	1337.57	1059.16	305.234	1787.93
uridine	C9 H12 N2 O6	244.07	3.15	19553.2	24187.4	23076.8	21674.4	21752.8	21690.1	23403	20457.7	15199.6	20652.9	17693.6	15374.9	12229.6	15116.9	14214.3	16457.8	15613.9	12200.2	18028.1	13497.8	12433	8059.62	8546.52	10333.1	19882.6	19378.8	19886	24624.8	14947.2	17724.5	16595.3	23589.4	11671.1	14286.2	15466.7	18883.2	17792.8	17528.5	33235.8	15694.9	19682.8	20611.8	25112.8	20182.5	15234.4	16799.1
uridine monophosphate (UMP)	C9 H13 N2 O9 P	324.036	1.88	16786.7	19936.5	19991	22228.9	17174.4	18834.1	22625.2	27489.8	20590.5	23192.3	23701.9	39417.1	24664	26123.8	28007	61085.9	28120.1	23158.4	24896.7	24003.2	32099.3	20881	19160.1	26417.2	22138	23173.1	22454.8	21215.5	23831.3	29866.1	29801.4	29783.2	21895.5	25169.8	29416.7	48941.8	19839.4	69444.6	26026	192588	20553	28044.8	26851.7	27691.4	27185	53399.9
valine	C5 H11 N O2	117.079	1.64	1.66946e+06	1.6375e+06	1.36097e+06	1.20117e+06	1.24844e+06	1.66573e+06	2.23507e+06	1.1995e+06	2.21366e+06	1.51973e+06	2.66463e+06	1.39968e+06	560834	1.0873e+06	806232	614157	738838	989046	1.20916e+06	581670	1.94229e+06	2.5012e+06	1.94773e+06	2.41302e+06	592693	1.51566e+06	885190	1.08015e+06	378076	1.14004e+06	625517	673357	401285	884031	652209	938720	323951	404226	698549	753922	594237	568003	582816	483633	507836	299032
xanthine	C5 H4 N4 O2	152.032	3.72	6187.75	6446.82	10669.3	7084.49	4333.62	9092.59	7529.25	8481.41	7349.84	11908.8	6250.23	7104.1	9251.75	9548.32	7903.52	8232.52	7993.18	8223.3	6927.14	6677.83	5538.1	14130.1	6295.69	9110.49	4993.07	3871.57	5986.02	6551.75	4745.08	9152.6	5442.11	6151.85	5881.9	5547.74	6443.35	8095.61	7459.18	6776.05	13691.7	8698.68	4515.62	5207.73	9237.15	6231.79	4713.41	8484.91
xanthosine	C10 H12 N4 O6	284.074	1.88	16923.3	13198.8	14762.7	16561.8	17992	10441.6	10600.6	17795.8	5107.11	2341.32	3701.34	8582.98	20030	17589.8	19143	13738.7	15232.1	13484.9	13356	16881.5	3243.45	2890.23	1959.53	3712.56	21717.1	22648.4	23009.7	18685.7	21368.7	16743.8	19288.1	26723.7	13472.2	10541.2	13404.4	16041.7	14884.6	18416.8	16717.2	17255.3	17781	25217.4	16522.8	16715	13416.9	16042.5
[truncated: 34 more columns]

## Sheet: Table S3
Table S3. The final statistics matrix with normalized data
					C_4 DAF_stylar	C_4 DAF_stylar	C_4 DAF_stylar	C_4 DAF_stylar	C_4 DAF_intermediate	C_4 DAF_intermediate	C_4 DAF_intermediate	C_4 DAF_intermediate	C_4 DAF_peduncular	C_4 DAF_peduncular	C_4 DAF_peduncular	C_4 DAF_peduncular	T_4 DAF_stylar	T_4 DAF_stylar	T_4 DAF_stylar	T_4 DAF_stylar	T_4 DAF_intermediate	T_4 DAF_intermediate	T_4 DAF_intermediate	T_4 DAF_intermediate	T_4 DAF_peduncular	T_4 DAF_peduncular	T_4 DAF_peduncular	T_4 DAF_peduncular	C_10 DAF_stylar	C_10 DAF_stylar	C_10 DAF_stylar	C_10 DAF_stylar	C_10 DAF_intermediate	C_10 DAF_intermediate	C_10 DAF_intermediate	C_10 DAF_intermediate	C_10 DAF_peduncular	C_10 DAF_peduncular	C_10 DAF_peduncular	C_10 DAF_peduncular	T_10 DAF_stylar	T_10 DAF_stylar	T_10 DAF_stylar	T_10 DAF_stylar	T_10 DAF_intermediate	T_10 DAF_intermediate	T_10 DAF_intermediate	T_10 DAF_intermediate	T_10 DAF_peduncular
Compound Name	Class	Formula	Mass	RT	cucmber-13	cucmber-14	cucmber-15	cucmber-16	cucmber-17	cucmber-18	cucmber-19	cucmber-20	cucmber-21	cucmber-22	cucmber-23	cucmber-24	cucmber-25	cucmber-26	cucmber-27	cucmber-28	cucmber-29	cucmber-30	cucmber-31	cucmber-32	cucmber-33	cucmber-34	cucmber-35	cucmber-36	cucmber-37	cucmber-38	cucmber-39	cucmber-40	cucmber-41	cucmber-42	cucmber-43	cucmber-44	cucmber-45	cucmber-46	cucmber-47	cucmber-48	cucmber-49	cucmber-50	cucmber-51	cucmber-52	cucmber-53	cucmber-54	cucmber-55	cucmber-56	cucmber-57
caffeic acid hexoside II	Hydroxycinnamate derivatives	C15H18O9	342.095	4.94	6.10353	7.23151	2.51901	5.0732	3.86028	2.15669	1.38964	3.26337	2.14934	1.02695	0.981197	1.48365	1.89998	1.24733	1.28813	0.969267	1.9605	1.13268	1.09112	1.68845	0.428682	1.21438	0.977182	0.53417	7.02453	8.61787	8.58558	9.18129	10.1445	11.5372	11.9644	5.40876	0.0509137	0.0751067	0.0146978	0.0123812	0.135527	0.049014	0.345476	0.0559509	5.11364	3.20593	2.36532	1.42976	0.0497279
naringenin	Flavonoids	C15H12O5	272.068	8.51	1.93483	1.95789	2.21808	2.18052	2.13888	1.94306	1.72515	2.09809	1.70897	1.194	2.23515	2.38177	1.16523	1.99129	1.8305	1.07139	1.52226	1.49998	1.31005	1.19408	1.03222	0.888986	0.966448	1.16662	2.214	2.29375	2.22619	1.78386	1.57292	2.44774	2.281	1.84747	0.064606	0.064606	0.064606	0.064606	0.064606	0.064606	0.460006	0.064606	1.69107	2.43529	0.967775	0.882224	0.454824
isoorientin 2''-O-glucoside	Flavonoids	C27H30O16	610.153	5.12	1.96185	2.50447	2.07615	1.97732	1.85294	2.71272	1.95687	1.95996	0.783194	1.35123	1.3334	1.18121	1.16512	1.33802	1.78448	1.33413	1.22408	1.16362	2.7812	1.15529	0.421978	1.02302	1.31212	0.568807	1.18416	1.40573	1.4988	1.58615	1.07697	0.856274	1.23233	1.14615	0.0713226	0.155114	0.176819	0.145589	0.0675857	0.0666362	0.396253	0.0757247	1.03241	0.67027	0.399193	0.295021	0.175824
quercetin-3-O-rhamnosyl(1--2)-glucoside-7-O-rhamnoside	Flavonoids	C33H40O20	756.211	4.82	2.49165	3.2212	2.20476	2.43837	2.41204	2.57079	1.40108	2.42479	1.19806	1.04416	0.754207	1.22178	2.88263	3.52888	3.00791	2.78396	3.26264	3.14665	3.33739	3.61526	0.376079	1.72569	1.20024	0.450647	2.51248	3.29296	3.10348	2.46272	2.42428	2.52433	2.39944	1.91116	0.0751789	0.0487183	0.0722617	0.070841	0.112352	0.048778	0.676942	0.0585082	2.88531	2.07161	2.47498	1.46664	0.0795083
kaempferol-3-O-rhamnoside	Flavonoids	C21H20O10	432.106	5.89	1.54804	1.56138	0.980295	1.5413	1.63371	1.37271	1.06193	1.4161	0.816396	0.564018	0.70764	0.845457	0.240846	2.70255	1.75156	2.26886	1.85916	0.344228	2.00528	2.3357	0.235745	1.04697	0.866299	0.444085	6.43299	7.43443	8.93952	5.15908	5.93675	5.1662	4.98113	3.94616	0.0797014	0.0255821	0.108059	0.0255821	0.0881888	0.0255821	0.308039	0.0255821	1.57682	4.15214	1.24623	1.11788	0.158675
ascorbate (vitamin C)	Cofactors	C6H8O6	176.032	2.36	2.30212	1.42583	1.2665	1.2106	3.28416	1.92897	2.12713	1.60589	0.927615	0.924022	1.51402	0.833181	2.11912	1.45418	2.14284	0.510019	1.54775	1.40896	1.09845	1.66233	0.193429	0.106878	0.0391564	1.00363	1.70019	2.67008	1.72887	2.24999	1.66451	2.07047	2.05871	0.569285	0.272157	1.76083	1.13744	0.0313308	0.266501	0.0413852	0.0274318	0.0227239	0.974177	1.73846	0.176899	1.4442	0.90628
citraconate	Carbohydrates	C5H6O4	130.026	1.89	1.27236	0.984886	1.02838	1.07402	1.02148	1.24891	0.978296	0.881254	1.4494	1.19875	1.29361	0.998568	0.853083	0.971788	0.997707	1.02295	1.07264	1.16466	1.1758	1.28716	1.09783	1.80691	1.61331	1.42387	1.29286	1.28038	1.34376	1.40188	1.28612	1.21433	1.49335	1.20664	0.758012	0.90151	0.778672	0.605005	0.959965	0.816635	0.927825	0.74944	1.2442	1.09095	0.955715	1.04473	1.00143
ferulic acid hexoside II	Hydroxycinnamate derivatives	C16H20O9	356.111	5.46	3.11311	3.56515	2.43838	3.31937	2.20468	2.16443	1.45421	2.45954	1.20784	0.966739	0.901401	1.31109	1.4279	1.7207	1.39182	1.18707	1.15279	1.04548	1.23978	0.997305	0.310204	0.718158	0.853508	0.356322	2.03261	3.13049	2.72652	1.90689	2.42098	2.43658	2.72007	1.34224	0.114867	0.077076	0.0474608	0.0464159	0.152706	0.147321	0.331703	0.133087	1.843	1.15739	0.983045	0.625771	0.113031
coumaric acid II	Hydroxycinnamate derivatives	C9H8O3	164.047	5.33	1.94456	1.77766	1.60217	1.76008	1.94192	2.00637	1.45427	1.88885	1.26945	0.981907	0.990945	1.2465	2.2281	2.62626	2.14595	1.88345	2.24505	2.17663	2.17422	2.44442	0.507335	1.41691	1.39857	0.567601	1.05329	1.50491	1.61459	0.963877	1.23771	1.68488	1.80908	0.951863	0.0383461	0.0302325	0.0239955	0.0174822	0.115977	0.0668105	0.305506	0.0757351	1.1715	1.1514	1.00309	0.747448	0.0829716
tricin-O-hexoside-deoxyhexoside	Flavonoids	C29H34O16	638.185	5.79	3.91129	2.88337	2.93027	3.35866	4.49567	3.54023	2.71763	4.84251	4.24477	3.21008	1.68341	3.57793	0.0820118	1.07333	0.718555	0.81934	0.649775	1.20679	1.13918	0.371078	0.970273	1.29136	1.60558	1.02184	2.04669	2.62301	2.10569	1.22273	1.45476	2.71274	1.22839	1.75838	0.0820118	0.376627	0.0820118	0.0820118	0.0820118	0.0820118	0.0820118	0.0820118	0.99525	0.436925	0.0820118	0.0820118	0.0820118
coumaric acid hexoside II	Hydroxycinnamate derivatives	C15H18O8	326.1	5.33	2.36004	2.07509	2.03291	2.22904	2.49051	2.5425	1.69738	2.33612	1.35199	0.941043	1.00815	1.37007	2.65832	3.38635	2.80558	2.3236	2.60708	2.78278	2.57127	2.81941	0.405122	1.32616	1.27842	0.481834	1.19122	1.68494	1.92466	1.02386	1.30824	1.90718	2.24015	0.949797	0.0121464	0.0156295	0.0104644	0.0109469	0.0720701	0.0402463	0.261731	0.0401106	1.26361	1.20414	1.04362	0.61145	0.0573265
isovitexin	Flavonoids	C21H20O10	432.105	5.57	2.15756	2.26569	1.13783	1.65775	2.69215	2.21454	1.62126	1.51824	1.47814	0.885646	1.04582	0.82415	1.48168	1.94212	1.37967	1.56811	1.98602	2.50315	1.95588	2.85493	0.399352	1.0677	1.06199	0.502487	9.19753	13.3267	18.1668	10.4824	15.5795	12.5047	14.6117	6.30616	0.204154	0.108449	0.297186	0.256683	0.335927	0.206184	0.883462	0.105244	3.28316	6.71035	2.11144	2.37595	0.366505
Naringenin O-hexoside	Flavonoids	C21H22O10	434.121	6.45	3.21443	2.74278	2.12894	2.29611	2.43971	2.70725	1.86137	2.30586	1.07055	0.970249	0.936394	1.24345	3.92188	4.16827	3.59859	4.21082	3.52927	4.36197	4.53566	4.65676	0.409727	1.39312	1.08054	0.488013	8.24821	13.062	14.68	7.43303	8.13537	13.58	13.9402	8.24543	0.0789669	0.0593225	0.247467	0.109338	0.266027	0.0409367	1.02975	0.0681745	3.75919	11.3105	3.54405	3.53895	0.204911
feruloyl quinic acid I	Hydroxycinnamate derivatives	C17H20O9	368.105	5.46	1.89137	1.32379	0.987237	1.07512	0.879224	0.880135	1.28212	0.819839	1.15241	0.592443	1.01179	1.13123	1.45754	1.53559	1.51697	1.06682	0.781275	0.756516	1.25304	0.988213	0.98708	1.27152	0.891704	0.794079	1.93445	1.83771	2.35824	2.15675	1.57145	1.71601	1.56026	2.12527	1.83349	2.23715	1.72111	1.23013	1.08398	1.29219	0.57507	1.09152	0.953388	1.44726	0.985483	1.528	1.02744
kaempferol-3-O-glucoside	Flavonoids	C21H20O11	448.101	6.26	2.95195	3.06544	3.04384	3.03777	3.3727	3.54105	3.7601	3.09482	1.80775	2.32327	2.5652	2.00889	0.881678	1.39704	1.21758	0.8957	1.25158	1.54161	1.90693	1.11499	0.590848	1.64043	1.89947	0.82556	1.09643	1.2128	0.929948	1.26854	0.81887	1.07005	0.779445	1.46711	0.079766	0.0938504	0.0583849	0.111902	0.283272	0.176277	0.680284	0.0749895	1.31362	0.777115	0.631593	0.527064	0.22332
feruloyl quinic acid II	Hydroxycinnamate derivatives	C17H20O9	368.111	5.77	2.20256	2.17615	2.70826	2.21192	1.4582	1.00957	1.4981	2.07759	1.50432	1.45068	1.65357	1.80113	1.88989	2.23637	1.53995	1.62846	1.17673	1.81557	1.57586	0.990426	1.10612	1.77047	1.74312	0.713078	1.38192	1.40005	0.863508	1.56141	1.04949	1.18261	0.625106	1.32409	0.22039	0.284509	0.0845361	0.287387	0.401353	0.381872	0.538612	0.116574	0.66654	0.473177	0.691694	0.358529	0.540329
quercetin-3-O-rhamnoside-7-O-glucoside	Flavonoids	C27H30O16	610.153	5.77	2.36666	2.42175	2.34679	2.79795	2.63421	2.77792	3.13406	3.71039	1.82116	2.42108	3.11141	2.4758	0.869405	1.33218	1.07225	0.914576	1.21443	1.65345	1.51718	1.00138	0.890831	2.2181	2.18642	1.05695	0.986979	1.26583	0.998623	1.34809	0.557333	1.0401	0.691754	1.53243	0.0962908	0.172501	0.095301	0.143209	0.321946	0.213425	0.678333	0.0909238	1.47711	0.632493	0.749792	0.287596	0.264013
salicylic acid	Benzene derivatives	C7H6O3	138.032	5.15	1.41671	1.10818	1.04071	1.08849	1.40564	1.22885	1.13075	1.18882	1.47569	1.26509	1.0613	1.12652	1.27767	0.843841	1.38038	0.770382	1.62673	0.831069	1.7745	1.86962	1.71636	1.62858	2.16518	0.8971	1.38572	1.31154	1.39727	2.01661	1.00037	0.828661	1.2753	2.09601	0.732658	0.738496	1.26867	1.69244	0.289274	0.371473	0.855314	0.219198	0.499511	0.903011	0.660065	0.337048	0.558842
tricin 7-O-(6''-O-malonyl)-β-D-glucopyranoside	Flavonoids	C26H26O15	578.127	6.73	2.21828	2.19998	1.818	2.59479	2.13	1.96192	2.18366	2.7173	2.50974	2.77281	2.43372	2.94841	1.08137	1.63846	0.842395	1.10938	1.08731	1.27107	1.04637	1.15873	1.6524	2.24947	2.00212	1.80012	1.27099	1.58688	0.998636	1.42947	0.823802	1.31849	0.554909	1.2093	0.27093	0.437441	0.275496	0.319889	0.464462	0.300534	0.747144	0.116318	1.3494	0.687694	0.747316	0.537078	0.621771
coumaroyl quinic acid	Hydroxycinnamate derivatives	C16H18O8	338.098	5.35	2.18227	2.3565	1.5705	1.78828	1.48633	1.6559	1.21521	1.39901	1.10425	1.32733	1.11127	1.2037	1.35654	1.80881	1.56439	1.12544	1.10705	1.14922	1.32049	1.054	0.859348	1.12765	1.61734	1.01542	2.13811	1.45577	1.45052	1.30004	0.984575	0.921784	0.948098	1.02699	0.394091	0.416151	0.400745	0.281386	0.3631	0.254989	0.831809	0.171623	0.975639	0.958898	0.736432	0.421212	0.477066
astilbin	Flavonoids	C21H22O11	450.115	5.57	2.38589	2.24254	1.21629	1.75277	2.61514	2.5384	1.7518	1.79214	1.4491	1.03877	1.18599	0.730742	1.86648	2.53113	1.47196	1.63435	2.22007	3.19783	2.06931	3.12474	0.352307	1.14335	1.03163	0.48427	9.54647	16.834	23.3872	11.7828	19.3675	15.8749	19.0229	7.36054	0.0172336	0.131799	0.270565	0.0172336	0.218625	0.103493	0.600025	0.0172336	2.97742	8.84462	2.27057	2.67511	0.0172336
luteolin	Flavonoids	C15H10O6	286.047	6.26	3.26127	3.14904	3.47905	3.40091	3.7311	3.66237	4.28417	3.42628	2.03255	2.40858	2.95584	2.17538	0.951137	1.45367	1.33122	0.954059	1.30239	1.56953	2.10467	1.11958	0.650994	1.63026	2.15317	0.88161	1.20713	1.19135	0.993095	1.3432	0.884044	1.00691	0.8609	1.5349	0.0800574	0.08871	0.0601876	0.100925	0.270284	0.168581	0.783719	0.068311	1.38373	0.773423	0.690581	0.512067	0.224754
2-hydroxyadipate	Lipids	C6H12O3	132.079	6.74	1.80937	1.78105	1.51534	1.22641	1.75579	1.51691	1.30944	1.13435	1.21954	1.02061	0.954925	0.84486	1.28324	2.65623	1.51996	1.4813	1.08684	1.58151	1.28284	1.28798	0.65788	0.85157	0.809032	0.713733	1.63542	1.64637	1.68724	1.68334	1.34653	1.31429	1.19846	1.43698	0.409493	0.512906	0.374149	0.478046	0.996991	0.888142	1.27608	0.544025	1.44751	0.915167	1.28281	0.810347	0.510954
terpenyl-pentosyl-glucoside I	Monoterpenol glycoconjugates	C21H36O10	448.23	6.94	40.2021	26.0189	26.7928	30.1821	23.0022	8.14839	6.05807	11.6004	6.28008	2.86159	1.80699	3.24072	3.13009	2.12129	3.29914	1.34533	4.19422	1.72417	5.30041	2.41816	0.967336	1.67594	1.75924	0.956771	10.552	22.202	9.16387	16.5004	7.11252	17.7492	6.45416	9.99121	0.490904	0.48543	1.00941	0.579429	0.142953	0.814349	1.85419	0.407965	2.37801	4.63175	2.30185	1.02217	0.142828
chrysoeriol C-pentoside-C-pentoside	Flavonoids	C27H30O15	594.158	5.59	3.54599	2.68518	1.65846	2.36027	2.70194	2.07557	1.06277	2.38679	1.65895	0.839581	0.635417	1.18079	4.16429	4.06951	4.46966	5.20826	3.6912	3.02828	3.41918	5.33789	0.378619	1.33404	1.14179	0.523379	4.41823	6.283	3.5961	2.56581	3.50155	4.64097	2.29518	1.76546	0.0866314	0.0784085	0.0658362	0.0462839	0.318983	0.184568	1.17845	0.143799	3.03289	3.26413	3.94304	2.72349	0.0990247
kaempferol	Flavonoids	C15H10O6	286.048	6.58	3.42757	2.62676	2.15997	3.77296	3.81686	3.33464	3.70376	3.81958	1.85669	3.01392	2.7871	2.81217	0.680132	1.25669	1.12732	0.52226	1.04465	1.32858	1.77065	0.955353	0.921578	1.81201	2.68946	1.38936	1.29423	1.50029	0.731637	1.07	0.234454	1.09726	0.939281	1.09915	0.0718977	0.0178835	0.104749	0.0719847	0.31397	0.279396	0.534998	0.225223	1.76416	0.556516	0.344695	0.530127	0.0999582
luteolin-O-malonylhexoside	Flavonoids	C24H22O14	534.1	6.45	3.3781	2.90257	2.55513	3.68043	3.69317	3.29699	3.39437	3.90633	1.86143	2.61554	2.584	2.38281	0.765698	1.44328	1.0529	0.869524	1.07374	1.56417	1.65199	1.00869	0.726485	1.8827	1.82261	0.991308	0.860683	1.54639	1.14375	1.21665	0.657375	1.42753	0.834525	1.16034	0.109734	0.202747	0.110002	0.143796	0.340018	0.199767	0.688284	0.136837	1.28963	0.584441	0.54797	0.564178	0.225657
aconitic acid	Carbohydrates	C6H6O6	174.017	2.83	1.56914	1.5855	1.6491	1.43435	1.13273	1.47246	1.30009	1.19147	0.586685	1.14938	0.851088	0.673994	1.52579	1.53132	1.57028	1.84495	1.1572	1.12228	1.46704	1.48122	0.506486	0.583729	0.638831	1.00252	1.2522	2.29512	1.95507	1.79603	0.791814	1.15418	1.18732	1.33568	0.544138	1.09241	1.11162	0.63059	0.611416	0.983695	0.861859	0.522002	0.875806	1.12929	1.21173	1.15337	0.76457
chrysoeriol-C-hexoside-C-pentoside	Flavonoids	C27H30O15	594.159	5.62	3.76057	2.50257	1.72092	2.2263	2.78937	2.11252	1.08979	2.34094	1.76968	0.885561	0.694709	1.22767	4.61854	4.14177	4.87409	5.58494	3.88127	3.10945	3.71836	5.28231	0.413853	1.25993	1.27735	0.522836	4.96422	6.45431	3.58143	2.52219	3.61146	4.53765	2.80969	1.72616	0.10567	0.0899395	0.0657205	0.0393868	0.297935	0.170549	1.18708	0.123227	3.23746	3.24592	4.42481	2.54634	0.10825
salicylic acid O-glucoside	Benzene derivatives	C13H16O8	300.084	5.14	1.39061	0.99139	0.901612	1.08457	1.36843	1.17671	1.03597	1.18462	1.43291	1.19938	0.946065	1.14853	1.37191	0.728358	1.3984	0.769206	1.67949	0.763631	1.97309	2.31973	1.92491	1.62575	2.17995	0.902081	1.40807	1.35373	1.46271	2.40167	1.07113	0.847716	1.45831	2.61557	0.77866	0.780807	1.63737	2.32075	0.244311	0.330085	0.848385	0.256084	0.444092	0.92745	0.632148	0.328678	0.525286
sinapic acid glucoside II	Hydroxycinnamate derivatives	C17H22O10	386.121	5.44	1.52371	1.49944	1.48561	1.57327	1.29851	1.27754	1.39893	1.21043	0.718776	0.72913	0.70543	0.771528	1.27282	1.61797	1.45617	1.63855	1.08634	1.11719	1.27411	1.17317	0.813454	0.855405	0.751257	0.595184	1.55843	1.31384	1.32453	1.28393	1.1287	0.992486	0.837377	1.24987	0.840173	0.479963	0.484175	0.467999	1.04525	0.708607	1.07929	0.840175	0.872681	0.754102	0.910141	0.651213	0.764906
3-hydroxy-3-methyl-glutaric acid	Lipids	C6H10O5	162.052	4.01	0.745631	1.082	0.990125	0.780568	0.816249	0.980577	1.43961	0.936547	2.01025	1.67559	2.24339	1.85792	0.698842	0.665985	0.561121	0.415982	1.1723	0.58648	1.00987	0.724671	4.6955	1.41523	3.98967	3.86113	0.625981	0.771007	0.662254	0.72152	0.741536	1.56293	0.903209	0.928525	0.894747	4.98539	2.92084	4.95014	0.493108	0.3439	0.54035	0.507415	1.33992	1.11233	0.686655	1.4448	2.67777
naringenin chalcone	Flavonoids	C15H12O5	272.068	8.19	1.69684	1.28373	1.20644	1.40586	1.34215	1.89524	2.03353	1.10922	1.89785	2.79325	2.67498	1.11959	0.696257	1.79345	0.898112	1.16995	0.701943	1.73636	1.26534	1.03308	0.803207	2.46739	2.38728	1.59608	1.59577	1.15781	1.18156	0.87189	1.36844	1.19181	1.06594	0.489246	0.373396	0.388599	0.366512	0.179986	0.415593	0.177524	0.715455	0.0461361	1.85702	0.595333	1.0621	0.51124	0.838139
phytosphingosine	Lipids	C18H39NO3	317.293	10.63	0.970252	0.498962	1.11272	2.93973	1.22989	1.13546	1.00562	1.20122	1.82802	1.34642	1.27645	1.27668	1.99527	2.04184	1.51013	1.24169	1.6832	2.03712	1.10494	1.53057	1.37376	2.47342	2.08291	2.3008	1.28555	1.45671	1.59972	1.79089	1.84909	2.14139	2.27224	1.51497	0.676261	0.648427	0.733577	0.556138	1.15386	0.746496	0.624178	0.339166	1.79229	2.19823	1.62758	1.4954	1.94789
quercetin-3-O-rhamnoside-7-O-rhamnoside II	Flavonoids	C27H30O15	594.157	6.18	2.65284	3.11258	2.57195	2.72125	2.63239	2.48979	2.68747	3.52433	1.73099	2.18324	2.87093	2.75562	1.67926	2.66255	0.745038	0.778561	0.972082	1.35142	0.960956	1.50213	0.864778	1.5098	1.65759	0.66701	1.76799	1.3258	1.04975	1.98622	1.33119	1.83355	0.568775	1.56106	0.175526	0.290053	0.51488	0.573992	0.247571	0.468198	0.905063	0.259004	2.26146	0.821815	1.27669	0.333843	0.704385
shikimate	Carbohydrates	C7H10O5	174.052	4.11	1.37672	1.81277	1.5844	1.44624	1.52111	1.01667	1.60957	1.30772	0.629669	0.942367	0.738861	0.737556	1.60694	1.91293	1.90121	1.56774	1.36702	1.73598	2.02831	1.74301	0.919533	1.16064	0.771354	1.15182	1.23065	1.56605	1.26326	1.24429	0.861729	1.20587	1.00231	1.31009	0.427552	0.302102	0.530173	0.774222	0.494894	0.563614	1.08627	0.491192	1.0991	1.01815	0.893519	0.484503	0.72432
delphinidin 3,5-diglucoside	Flavonoids	C27H31O17	627.152	4.9	1.96658	2.45872	2.35816	2.38041	2.19704	2.32312	2.31438	2.46251	2.23419	3.05347	2.67394	2.61259	1.05695	1.73792	1.06326	0.888108	1.27852	1.71736	1.62656	0.783	1.34313	2.48548	2.10398	1.49558	1.16987	1.28271	0.956207	1.71738	0.768295	0.897901	0.806183	1.39964	0.148074	0.0476708	0.155838	0.0476708	0.593945	0.272297	0.733563	0.0953417	1.74178	0.563916	0.875215	0.292381	0.462937
oxidized glutathione	Amino acids	C20H32N6O12S2	612.152	3.8	0.621372	0.562083	1.06356	0.993682	0.99217	0.809943	1.04056	1.31773	0.714462	1.00632	1.02784	1.27314	1.39294	1.16002	1.53393	1.37171	1.29271	1.03163	1.6398	1.13221	1.04227	0.64957	0.889656	0.904204	0.941458	1.19819	1.14549	0.927914	0.785473	1.22134	0.98285	1.29471	0.720739	1.09293	1.03959	0.84174	0.419064	0.709517	0.481834	0.803157	0.47331	1.33454	0.863006	1.07695	0.681122
tricin 5-O-glucoside	Flavonoids	C23H24O12	492.127	6.37	2.31745	2.18889	1.9833	2.20766	1.9224	1.66684	1.82288	2.12746	2.02848	2.15832	2.25279	2.2897	1.2086	1.83841	1.17645	1.15431	1.05197	1.24149	1.18126	0.851293	1.56369	2.22511	2.17406	1.37644	1.49721	1.30499	0.939867	1.5171	0.830349	0.865824	0.592818	1.31248	0.270265	0.294446	0.269688	0.311506	0.522855	0.383776	0.911449	0.129211	1.27715	0.711549	0.895014	0.629493	0.649258
chrysoeriol O-hexoside I	Flavonoids	C22H22O11	462.116	6.4	2.5108	3.38606	2.70754	3.15841	2.33817	2.44453	2.7685	2.83942	1.50087	2.01216	2.20597	2.248	1.07123	2.04498	1.20401	1.05548	1.06774	1.35401	1.4185	0.756193	0.888622	1.71268	1.79631	0.944523	1.36698	1.24097	0.741949	1.24721	0.726192	0.725416	0.579615	1.21472	0.186898	0.176086	0.20258	0.240455	0.357784	0.249091	0.767683	0.0961981	1.10157	0.615619	0.691848	0.412533	0.570437
9-OxoOTrE	Lipids	C18H28O3	292.203	14.29	0.810428	1.15196	1.07082	0.880484	0.759455	0.577019	1.20221	1.01558	0.696089	0.801945	0.906186	0.686833	0.891713	1.10696	0.823309	1.66226	0.743448	0.693723	0.84479	0.885751	0.667532	1.00018	1.52558	0.489819	0.765827	0.838639	0.742262	0.540211	0.591295	0.554566	0.780389	0.631666	0.405736	0.355512	0.441419	1.49997	0.959897	1.69902	1.82668	1.8633	1.0615	0.582714	1.00992	0.842233	0.860094
xanthosine	Nucleotides	C10H12N4O6	284.074	1.88	1.08709	0.806715	0.943527	0.997729	1.07871	0.626052	0.657502	1.07207	0.33665	0.148113	0.237744	0.55418	1.30668	1.10183	1.20511	0.823724	0.963718	0.87971	0.880418	1.11278	0.206219	0.240972	0.186951	0.222614	1.28976	1.45486	1.45583	1.14765	1.29975	1.02338	1.1348	1.73439	0.874332	0.68411	0.856671	0.939434	0.941764	1.09378	1.00227	1.04952	1.08676	1.54125	1.0454	1.03163	0.782074
sinapic acid glucoside I	Hydroxycinnamate derivatives	C17H22O10	386.121	5.11	1.65836	1.69757	1.72346	1.80924	1.83465	1.46761	1.77992	1.71833	1.80633	1.18137	1.25618	1.19573	0.861873	1.07346	0.78725	0.722796	1.17589	1.31493	1.29042	1.12589	1.66167	1.02212	1.16113	0.670508	1.36128	1.37114	0.951508	1.57915	1.21652	1.14995	0.698481	1.23239	0.676968	0.480737	0.497585	0.424342	0.802032	0.541573	0.750059	0.169417	1.79761	0.847194	0.787856	0.576231	1.51719
kynurenate	Carbohydrates	C10H7NO3	189.043	5.14	2.12861	2.4951	1.32995	1.80298	1.47653	2.66782	0.984366	1.64388	1.74087	3.23949	1.48589	1.78036	1.74616	1.92837	1.7788	0.580632	1.79921	1.13863	1.84974	0.699021	2.96443	2.20668	2.56899	0.953683	0.941413	1.23564	1.14057	1.80281	0.981472	1.06266	0.926094	1.98042	0.724138	0.651252	0.877016	1.36584	0.634036	0.530022	0.556988	0.188875	0.991364	0.912318	0.644187	0.831691	1.05084
quercetin 3-O-galactoside	Flavonoids	C21H20O12	464.096	6.01	1.96786	1.99964	1.76974	1.8591	1.89139	1.80565	1.84624	1.87754	1.75628	1.91369	1.89567	1.77425	1.14044	1.46962	1.08019	1.02026	1.12986	1.2733	1.23117	0.99451	1.01205	1.88537	1.9338	1.10232	1.29898	1.10069	0.797108	1.22075	0.882908	0.845397	0.583005	1.15185	0.208806	0.179209	0.143879	0.232171	0.425703	0.283541	0.798979	0.0905594	1.17713	0.756335	0.70539	0.565875	0.483465
leucine	Amino acids	C6H13NO2	131.095	3.98	0.705018	0.886576	0.700755	0.677011	0.643326	1.01768	0.834641	0.871635	0.660442	0.731418	0.679493	0.79152	0.984571	0.364828	0.996603	1.26274	1.09105	0.905931	1.23529	1.29934	1.01884	0.752142	0.894098	0.860701	0.485608	0.603139	0.706002	0.686782	0.747072	0.660884	0.953951	0.950391	1.42133	1.56449	1.42613	1.34461	1.10255	1.47343	1.01562	0.903539	0.603217	1.36457	0.759464	1.25755	1.09205
nicotinamide	Cofactors	C6H6N2O	122.048	2.68	1.14902	1.03875	1.21003	1.06645	1.32149	1.1836	1.33186	1.26828	1.52701	1.47151	1.42005	1.44122	1.22782	1.33361	1.33602	1.26011	1.11889	1.15315	1.35908	1.40302	1.71299	1.48226	1.70592	1.41687	1.00012	1.2716	0.94666	0.917429	0.912386	1.21825	1.06441	1.10081	0.918446	1.12109	1.10524	0.977276	0.715401	0.770325	0.613809	0.730137	0.999878	0.915057	0.760972	0.919203	1.07067
lactate	Carbohydrates	C3H6O3	90.032	5.4	0.626286	0.968706	0.919834	0.661611	0.416087	0.485086	0.592607	0.417331	0.623455	0.473926	0.646323	0.509167	0.796311	0.742892	0.712438	0.644418	0.59889	0.865217	0.691821	0.686699	0.341701	0.45895	1.06066	0.366599	0.600085	0.508306	0.465234	0.525895	0.689647	0.512055	0.695974	0.5153	1.22799	1.12027	1.04369	1.73887	1.20491	1.06581	0.789235	0.738414	0.583908	1.02617	0.757055	0.973825	0.605448
tricin 4'-O-(syringyl alcohol)ether O-hexoside	Flavonoids	C32H34O15	658.187	6.53	2.58146	2.23598	3.07874	2.76081	2.61212	1.83416	1.82502	2.24983	2.34434	2.08846	2.36187	2.5858	1.04432	1.83052	1.22413	0.991736	1.48204	1.25774	1.15339	0.777206	1.48485	2.19988	1.63649	1.46887	1.20724	1.00826	0.765148	1.15815	0.855192	1.08289	0.599598	0.840334	0.264207	0.20397	0.0957335	0.188353	0.254662	0.307812	0.809917	0.0620434	1.33226	0.579074	0.801777	0.455437	0.882767
methylbenzoate	Benzene derivatives	C8H8O2	136.053	4.4	1.60742	1.43692	1.2504	1.17905	1.56856	1.19929	1.41124	1.34531	1.53458	1.28722	1.21786	1.27318	1.09433	1.22505	1.39942	0.826678	1.19668	1.16247	1.54646	1.10162	0.993542	1.31658	1.67521	0.830801	1.06557	1.23541	1.08861	1.22044	1.11539	1.43079	0.897389	1.0876	0.695116	0.77412	0.667545	0.752164	0.737502	0.659827	1.05443	0.564419	1.29187	0.854089	0.87449	0.74684	0.712499
13-HOTrE	Lipids	C18H30O3	294.219	15.41	0.566532	0.56201	0.775688	0.587218	0.649816	0.522492	0.925836	1.03716	0.992656	0.6459	1.24522	1.10762	0.0763713	0.784317	0.716305	0.660329	0.649555	0.669994	0.88189	0.839395	0.787593	1.23854	2.0304	1.24852	0.577143	0.715487	0.644646	0.48141	0.604639	0.462005	0.717326	0.510437	0.502318	0.462499	0.550374	1.24929	0.873275	1.44262	1.02888	1.65564	0.629467	0.497144	0.766421	0.804827	0.719231
quercetin	Flavonoids	C15H10O7	302.042	7.69	1.76712	5.60314	2.00071	4.14639	2.51167	1.90157	2.86555	2.34053	3.69944	2.47033	3.1436	3.37643	1.00433	3.1147	1.35165	0.788228	1.14711	1.38461	1.17857	0.653507	2.01171	3.63008	4.22969	1.72537	1.41312	2.36235	0.709535	1.26214	0.970587	0.963847	0.602797	1.09503	0.038215	0.0357831	0.0629498	0.032288	0.370516	0.140835	0.345331	0.0338615	1.61034	1.0126	0.391853	0.4883	0.666485
chrysoeriol O-hexoside II	Flavonoids	C22H22O11	462.116	6.45	2.19263	2.78574	2.81514	2.5792	1.97174	2.2625	2.46225	2.23159	1.33248	2.17349	2.16814	1.91913	1.09842	1.6126	1.24998	1.20959	1.10738	1.16279	1.55192	0.884514	0.985556	1.43886	1.83499	1.03738	1.36728	1.01444	0.777672	1.17717	0.84897	0.65332	0.592989	0.975832	0.334879	0.257444	0.266133	0.282762	0.3029	0.239242	0.856753	0.140462	1.18692	0.701813	0.705576	0.458918	0.683024
quercetin-3-O-rhamnoside	Flavonoids	C21H20O11	448.1	6.57	1.80213	1.87442	1.80005	2.5855	2.08974	2.50846	2.10552	2.7577	2.01154	2.37294	2.23478	2.38936	0.943771	1.52992	1.12454	0.997087	1.06753	1.31202	1.43812	0.927035	1.09901	2.15436	2.39816	1.29322	1.05433	1.00291	0.686319	1.09751	0.554568	0.77341	0.467781	1.16953	0.071449	0.108829	0.0226839	0.191544	0.286818	0.212809	0.771421	0.0090489	1.17661	0.617143	0.658484	0.491498	0.387137
alanine	Amino acids	C3H7NO2	89.048	1.57	1.78243	0.715831	1.84364	1.6037	1.82109	0.865797	1.06366	0.991526	1.472	1.14188	0.987871	1.74244	1.5305	1.31234	1.88293	1.60738	0.763217	1.68891	0.972318	1.6851	1.17163	1.5386	1.31985	1.4217	1.66691	1.632	1.81821	1.24409	1.54452	1.80124	1.54392	1.18521	1.50511	1.41172	1.58081	0.849535	1.01591	0.607165	1.27682	0.504548	1.8276	1.43223	0.929967	1.49647	1.27341
dehydroascorbate	Cofactors	C6H6O6	174.016	3.01	2.11074	2.19582	1.67191	1.46885	0.898308	2.09605	1.65468	1.50202	0.160202	1.48509	0.582224	0.686448	2.10367	2.16145	1.64683	2.61404	0.434266	1.70782	1.91	2.47498	0.160202	0.160202	0.160202	1.32675	1.1835	3.46045	2.92019	2.13086	0.921794	1.16884	1.24865	1.48218	0.160202	0.890916	0.984158	0.848396	0.735186	0.60614	0.812225	0.784224	0.924586	1.65986	0.971306	1.93272	0.405464
kaempferol-3-O-rutinoside-7-O-rhamnoside	Flavonoids	C33H40O19	740.22	5.16	3.41107	3.91189	3.05427	3.28646	2.6403	2.54772	2.42718	2.70874	2.85816	3.39742	2.9712	3.59154	1.28856	2.97492	1.51356	1.38026	0.96991	1.8865	1.62397	1.22035	1.50607	2.50667	2.11457	1.65676	1.74188	0.948254	1.03009	1.57325	0.701761	0.866486	0.19962	1.24477	0.138427	0.0692133	0.0692133	0.0692133	0.397291	0.195879	0.931202	0.0692133	1.73297	0.690571	0.617429	0.455661	0.585636
2,6-diaminopimelic acid	Amino acids	C7H14N2O4	190.096	1.71	0.873965	0.994688	0.849976	0.747419	0.833295	0.951537	0.899707	0.787818	0.581055	0.740511	0.633399	0.60337	1.00559	0.644585	1.02741	0.830846	1.12666	0.700514	1.22251	0.859745	0.735175	0.467024	1.03549	0.425757	0.73929	1.45007	1.38303	1.32657	0.772121	0.819329	0.756489	1.29599	0.98838	0.878168	0.851664	1.17311	0.679613	0.752977	0.643319	0.524938	0.692295	0.622885	0.946611	0.711175	0.691323
5-hydroxy-tryptophan	Amino acids	C11H12N2O3	220.086	4.51	1.26418	1.84676	0.345259	1.10561	1.22772	2.61847	0.442092	0.708095	0.668234	1.58507	0.636747	0.735055	1.48156	1.92813	2.16236	1.13947	1.36257	1.49906	1.55061	0.780084	1.1532	0.704375	1.0181	0.350405	0.444425	0.474184	0.738631	0.718349	0.474125	0.697134	0.602387	0.642841	0.686137	0.866377	0.917601	1.00596	1.02904	1.80009	1.01687	1.21729	0.40596	0.900557	1.13685	0.99755	0.787856
maltotetraose	Carbohydrates	C24H42O21	666.221	2.49	0.244655	1.2699	1.05905	1.2907	1.40235	1.07717	0.881454	0.294131	1.47106	1.22239	1.23174	1.62148	1.07701	1.00425	1.10098	1.06694	1.22099	1.15341	0.249139	1.31201	0.725229	1.93293	1.95878	1.59975	0.995734	1.33371	1.13154	0.81559	0.277226	1.21647	1.07883	0.899835	0.746395	0.398996	0.657704	1.05358	0.566119	0.651463	0.786938	0.336806	0.866752	0.855388	0.901015	0.743803	1.04394
inosine	Nucleotides	C10H12N4O5	268.079	1.76	1.50339	1.42463	1.36923	1.29751	1.4379	1.22543	1.18126	1.25583	0.994638	0.886671	0.969788	1.03716	1.18333	1.59953	1.26085	1.08583	1.12746	1.41291	1.23454	1.28446	0.729587	1.10079	1.22248	0.752702	1.28499	1.06539	1.03914	1.05598	0.852293	0.897803	0.854418	0.985016	0.571001	0.660194	0.514173	0.467248	0.64442	0.822505	0.971451	0.828822	1.46777	0.877919	1.32459	0.845713	0.681262
salicylic acid C-glucoside	Benzene derivatives	C13H16O8	300.088	4.79	1.33401	1.14202	1.05689	1.3323	1.3391	1.0553	1.25273	1.10754	1.1078	0.896977	1.15364	0.931895	1.02469	1.05009	1.2187	0.986799	0.923518	1.09259	1.12194	1.09753	0.86695	1.03517	1.2204	0.884099	0.96239	1.2547	1.08086	1.02717	1.10142	1.03626	0.756322	0.877813	0.623297	0.966605	0.742883	0.759784	0.675598	0.807528	0.946786	0.607735	0.900489	0.941085	0.818157	0.779765	0.829253
aspartate	Amino acids	C4H7NO4	133.036	1.58	1.50231	0.798998	1.32067	1.54221	1.5231	1.05202	1.0836	1.30566	1.46762	1.70291	1.99063	1.71497	1.40544	1.80911	1.27907	1.3518	1.28537	1.4516	1.05097	1.32408	1.28004	1.803	2.35853	1.3804	1.44174	1.6176	1.3785	1.41838	1.00739	1.46247	1.14827	1.04772	0.731142	1.17679	0.985713	0.575237	1.31511	0.892896	0.494123	0.869756	1.66226	0.814523	0.77076	0.749201	0.992612
delphinidin-3-O-(6''-O-rhamnopyranosyl-glucopyranoside)	Flavonoids	C27H31O16	611.156	5.8	2.48731	1.88149	3.07444	4.97932	2.81212	2.59417	4.70719	2.91724	2.14961	1.87275	2.76891	2.79266	1.33113	1.19314	1.19186	0.859958	1.4268	1.42234	1.30007	1.58469	1.03655	2.3117	1.66386	1.5927	0.747318	1.31921	0.974619	1.2431	0.685331	1.46227	0.217247	1.07927	0.217247	0.217247	0.217247	0.217247	0.434494	0.217247	0.854534	0.217247	1.53013	0.621803	0.801862	0.719266	0.924759
tricin	Flavonoids	C17H14O7	330.074	8.53	2.30498	2.37472	2.44533	3.27292	2.16127	2.34523	2.61637	2.90624	2.51598	2.68179	3.03836	3.05662	1.33268	1.98695	1.21106	1.46195	1.2672	1.47945	1.41315	1.36771	1.16919	2.89039	2.64441	1.85154	1.07656	1.32712	0.864801	1.52499	0.651763	1.14706	0.525247	1.35387	0.103839	0.122678	0.107076	0.142131	0.376248	0.24709	0.971978	0.0499897	1.50551	0.79392	0.910331	0.605944	0.438232
isoscoparin 2''-O-(6'''-(E)-feruloyl)-glucopyranoside	Flavonoids	C38H40O19	800.216	5.96	4.92439	9.74347	9.04764	6.33551	5.38664	8.07271	6.77421	4.35332	0.334477	1.01926	0.715513	0.555093	2.43563	6.22229	3.6557	2.13326	2.7895	5.22986	6.1436	2.19057	0.277381	0.993332	1.16105	0.237737	2.05783	2.28899	0.980494	1.3496	0.841278	0.950899	0.827585	1.44962	1.00667	0.323657	0.548234	0.594688	0.374004	0.209029	1.13817	0.209102	2.37353	0.805467	0.857147	0.573254	1.79447
sphinganine	Lipids	C18H39NO2	301.298	11.64	1.1448	0.323253	1.3764	3.94226	1.48709	0.977832	1.174	1.4343	3.08994	1.49881	1.59999	2.13795	3.34023	3.03551	2.13949	1.32182	2.32934	2.51899	1.21331	2.1356	2.37835	3.24641	2.51477	3.84339	1.3621	1.33529	1.52682	1.66111	2.18693	3.05608	2.95274	2.09042	0.68071	0.768282	0.73316	0.46148	1.31091	0.904885	0.535221	0.29659	2.59061	3.18069	2.00041	1.8284	3.17781
N-acetylproline	Amino acids	C7H11NO3	157.074	4.73	1.16047	1.29355	1.26306	1.15787	1.16798	1.16507	1.26863	1.1443	1.09801	1.12588	1.21323	1.1746	1.32674	1.302	1.42386	0.949321	1.46041	1.34597	1.60858	1.04058	1.40535	1.301	1.3386	0.967392	0.999081	1.38319	0.994045	1.16293	1.10565	1.36435	0.915775	1.17442	0.963955	1.25889	0.84019	1.01375	0.652479	0.783621	0.968843	0.772705	0.857674	1.03434	1.05475	1.02047	0.776311
glucose 6-phosphate	Carbohydrates	C6H13O9P	260.029	1.87	1.25604	1.66647	0.743967	0.991029	1.38029	1.05296	0.937617	1.01122	1.05405	1.28892	0.982988	0.769169	1.18161	1.21672	1.09055	1.07706	1.27428	1.0038	0.919661	1.19444	1.0577	1.09067	1.4226	1.03904	1.22313	1.49706	1.02249	1.06211	0.797761	1.25084	0.863623	1.0775	1.06668	1.23142	0.909686	1.02725	0.397113	0.51353	1.07732	0.190562	1.01793	1.16411	0.967133	0.996197	1.01682
phenylalanine	Amino acids	C9H11NO2	165.079	4.47	0.768798	1.5154	0.736215	0.80258	0.610967	1.02845	0.544515	0.599172	0.302718	0.449926	0.359812	0.43495	1.45334	0.399728	1.24043	1.41482	1.06484	0.475423	0.897789	0.67757	0.634518	0.428156	0.483085	0.49494	0.738595	0.604188	0.604901	0.77622	0.765346	0.54525	0.60597	0.884749	1.64245	1.4838	1.43972	1.11842	0.861606	1.38867	1.06696	0.904538	0.323965	0.919996	0.563097	0.888826	0.79532
S-adenosylmethionine (AdoMet)	Amino acids	C15H23N6O5S	399.145	1.53	0.807874	0.894915	0.857692	0.641809	0.653792	0.482155	0.492215	0.577944	0.488878	0.311706	0.546516	0.520213	1.59179	0.880066	1.54458	1.03696	0.874095	0.943421	1.00224	1.54901	0.407968	0.992393	1.47267	0.560229	1.10485	0.980012	1.29049	1.41075	0.862723	0.667518	0.872074	1.14967	1.02404	0.649833	0.663435	0.939736	1.87202	1.31919	1.74472	1.63265	0.857992	0.732335	0.667667	1.26963	0.380678
N-acetylleucine	Amino acids	C8H15NO3	173.105	5.92	1.12827	1.12111	0.999494	0.888905	1.03642	1.01238	1.03744	0.91923	1.31883	1.23005	1.02445	1.15333	1.00051	0.83024	1.28661	0.870693	1.23419	0.756803	1.2662	0.772762	1.864	1.1729	1.65374	1.40654	0.835415	1.49146	1.05438	1.17702	1.05263	1.42575	1.10226	1.32537	1.24719	1.70721	1.09725	1.43454	0.528809	0.741741	0.883401	0.500959	0.768419	1.11398	0.882168	0.859347	0.881513
tricin 7-O-glucoside	Flavonoids	C23H24O12	492.126	6.51	1.54518	1.85196	1.88218	1.67755	1.50237	1.60012	1.74674	1.6948	1.7404	2.15995	2.55045	2.38719	1.16665	1.70183	1.11323	1.36405	1.21299	1.14978	1.35249	1.18501	1.75222	2.22452	2.72409	1.79723	1.33261	0.971118	0.82124	1.38727	0.771969	0.620289	0.48708	1.15889	0.490961	0.334673	0.348924	0.390572	0.384837	0.368744	0.985428	0.129804	1.13666	0.787866	0.830529	0.571949	0.772529
alpha-ketoglutarate	Carbohydrates	C5H6O5	146.021	2.32	0.824556	0.568415	0.945534	0.86764	0.709389	0.606495	0.674432	0.932537	1.50673	1.43402	1.77788	1.62196	1.63296	1.52922	1.39252	1.83818	1.59348	1.79144	1.27726	1.64907	2.0254	2.23314	1.81363	2.21678	0.724099	0.797243	0.836502	0.729641	0.834471	0.832137	0.963554	0.792569	1.16278	2.1376	2.30063	1.26261	0.946531	1.61598	0.9692	1.54787	0.73811	0.958455	1.00606	1.15743	1.14296
syringic acid	Benzene derivatives	C9H10O5	198.054	5.6	1.01148	1.14125	1.08702	0.416547	0.825202	0.972079	1.21205	0.499349	1.16678	1.02433	1.23522	0.734428	1.0333	0.785717	1.30205	0.616939	1.41064	1.00189	1.62905	0.665059	2.34025	1.5433	2.34694	1.2891	0.983177	1.15894	1.32161	0.960471	1.37802	1.07525	1.35907	1.12932	1.33048	0.975486	1.88451	1.71825	0.516751	0.680811	1.03459	0.719436	0.543768	1.31756	0.538344	0.673173	0.556473
gamma-aminobutyrate (GABA)	Amino acids	C4H9NO2	103.063	1.63	0.670807	0.61449	0.665852	0.742719	0.526396	0.526692	0.421189	0.619276	0.674164	0.351555	0.356929	0.623756	0.420899	0.534878	0.52573	0.983684	0.353211	0.524751	0.507247	0.444429	0.312779	0.690901	0.541228	0.576774	0.407035	0.398161	0.41882	0.344393	0.38144	0.443429	0.424699	0.319017	0.395154	0.603725	0.694076	0.972454	0.650252	1.88055	1.25774	2.89716	0.439992	0.299274	0.46104	0.325636	0.770061
9-HOTrE	Lipids	C18H30O3	294.219	13.66	0.639306	0.862245	1.18128	0.765875	0.719923	0.59161	1.25399	1.09028	0.618447	0.661402	1.02324	0.805167	0.906058	1.06205	0.84419	1.41853	0.835031	0.770812	0.888508	0.772394	0.639324	0.976761	1.43159	0.614944	0.546417	0.565478	0.562104	0.407757	0.401428	0.396924	0.5402	0.487633	0.275648	0.244134	0.285659	1.69682	0.633699	2.31231	1.79548	3.33526	0.904181	0.426364	0.744758	0.571504	0.607249
tyrosine	Amino acids	C9H11NO3	181.074	3.86	0.758052	1.81999	0.745525	0.645012	0.472957	0.77113	0.450313	0.496284	0.198369	0.253793	0.168216	0.248303	0.913028	0.317024	1.18274	1.05727	0.798516	0.42567	1.09275	0.797842	0.194511	0.210787	0.314504	0.209513	0.581849	0.722232	0.653406	0.83461	0.686923	0.567116	0.66564	1.07135	0.730523	0.843265	0.687858	0.966169	0.751383	1.59965	1.48089	1.08865	0.266943	1.15945	0.815744	1.18348	0.49747
cysteine	Amino acids	C3H7NO2S	121.02	4.49	1.13209	1.1186	1.3146	1.27579	1.26016	1.22615	1.33171	1.3597	1.1177	1.29068	1.41252	1.37418	2.04517	1.14242	1.23015	0.969965	2.06966	1.10197	1.4263	1.04357	1.64048	1.37715	1.55489	1.09057	0.811647	1.0573	1.02536	1.03246	0.663998	0.953898	0.71414	0.972408	0.584022	0.780413	0.689755	0.911643	0.670735	0.720563	0.93576	0.5317	1.07736	0.799869	1.02757	0.703322	0.910446
stearidonic acid	Lipids	C18H28O2	276.209	13.81	0.694745	0.88696	1.17907	0.799086	0.7169	0.600236	1.30374	1.07407	0.596685	0.701268	0.963867	0.829973	0.997518	1.11896	0.869466	1.37214	0.846471	0.759755	1.00248	0.83134	0.644702	0.974732	1.42326	0.630375	0.533241	0.55931	0.560773	0.417535	0.413714	0.403251	0.487865	0.486154	0.286951	0.253198	0.30371	1.72935	0.64214	2.25997	1.84012	3.52373	0.895976	0.430892	0.722837	0.618796	0.627733
cinnamic acid	Hydroxycinnamate derivatives	C9H8O2	148.052	4.47	0.683394	1.44104	0.810962	0.720476	0.606998	1.13843	0.482537	0.610072	0.318461	0.482849	0.393027	0.410734	1.46408	0.430514	1.2473	1.25568	1.26724	0.489748	0.893721	0.641486	0.675233	0.406827	0.544095	0.572687	0.686364	0.657707	0.565812	0.799448	0.794732	0.521368	0.556413	0.977473	1.79575	1.4006	1.43544	1.24203	0.763296	1.38993	1.1048	0.909125	0.368334	1.02253	0.565186	0.910546	0.94809
guanine	Nucleotides	C5H5N5O	151.049	3.99	1.02639	0.924305	0.861468	0.75164	0.739086	1.17778	0.966819	0.687738	0.961506	1.29845	0.808722	0.73767	1.09496	0.789684	0.832174	1.51355	1.04921	0.971354	1.15232	0.97361	0.876942	1.11254	1.05723	0.700185	0.562916	0.783542	0.644147	0.683862	0.474985	0.82574	0.858484	0.805598	0.241997	0.756534	0.45811	1.50809	0.850187	1.91624	2.36753	3.87095	0.917427	0.8159	0.76914	0.899004	1.13998
quinate	Hydroxycinnamate derivatives	C7H12O6	192.063	1.88	0.633916	0.717584	0.642795	0.590603	0.575618	0.580203	0.57237	0.513602	0.468884	0.449974	0.406419	0.433711	1.06845	0.990793	0.825048	1.03009	0.798815	0.83173	0.753359	0.905897	0.585447	0.541304	0.559391	0.567197	1.06895	1.25617	1.35418	1.20237	0.976134	0.991118	0.924172	1.03128	0.905659	1.04851	0.986969	0.930292	1.41799	1.33384	1.37539	1.60806	1.00167	1.11125	1.28019	1.35952	0.908772
4-nitrophenol	Benzene derivatives	C6H5NO3	139.028	7.87	1.15014	0.85205	1.07449	1.16418	1.03315	0.886629	1.18374	0.921074	1.3491	1.16499	1.15392	1.00306	1.05602	1.03562	0.912188	1.00744	0.941957	0.911004	0.947505	0.902328	1.1169	1.35043	1.49125	0.90172	1.209	1.07518	0.962902	0.991976	1.06102	0.996943	0.873075	1.0417	0.934584	1.20492	1.04363	0.848506	0.963075	0.877128	0.769675	0.930556	0.996692	0.826215	1.04434	0.905995	0.983401
ornithine	Amino acids	C5H12N2O2	132.09	1.63	0.863285	0.817274	1.21879	0.943153	1.02605	0.7608	0.995944	0.976671	0.573305	0.291251	0.482192	0.580978	2.03392	0.892548	1.13098	0.949805	1.92325	1.00198	1.05421	1.09077	0.733519	0.316195	0.621738	0.203815	1.21441	0.919554	1.34317	1.67393	1.64394	0.694736	1.28077	1.92904	1.77519	0.704441	1.36501	1.42962	1.15415	0.785456	0.55562	0.40865	0.664102	0.892102	1.0853	0.998019	1.11815
13-HODE + 9-HODE	Lipids	C18H32O3	296.235	14.77	0.600921	0.489841	0.901132	0.686402	0.754082	0.509085	1.16705	1.19442	1.04703	0.762638	1.59679	1.21002	0.702741	0.864342	0.755898	0.764073	0.694411	0.67982	0.986179	0.862479	0.914977	1.47022	2.24679	0.971716	0.522581	0.622021	0.521677	0.431153	0.505291	0.405397	0.597793	0.518859	0.396245	0.439998	0.512773	1.42058	0.723105	1.65969	0.979136	2.32794	0.553588	0.436459	0.577291	0.637495	0.564818
isorhamnetin-O-rutinoside II	Flavonoids	C28H32O16	624.169	5.35	2.77303	7.56283	7.08369	4.44066	3.35166	7.5473	5.22734	3.29793	0.193502	0.556872	0.551951	0.221359	3.07409	5.16749	6.26072	3.49361	3.58416	3.85063	10.3375	3.08238	0.347403	0.480012	1.01137	0.0825702	1.55173	1.71669	1.00807	1.59087	0.925001	0.636323	0.65154	2.60259	0.0304159	0.183141	0.0304159	0.193137	0.539591	0.318775	1.50117	0.29468	3.52665	1.45401	1.51969	1.10744	0.579749
coumaric acid III	Hydroxycinnamate derivatives	C9H8O3	164.047	5.46	1.77202	1.01491	1.29284	1.66452	1.75662	1.37644	1.48124	1.48208	0.785355	1.26863	0.987758	1.30197	3.41198	4.12684	3.63249	4.85942	2.42566	2.73874	3.0616	3.49488	0.643357	1.85581	1.80997	0.849748	1.62351	1.43196	1.40314	0.626803	0.820131	1.15664	1.09877	1.01224	0.199329	0.250337	0.223924	0.190429	0.470832	0.615018	0.961982	0.632107	0.607983	0.776589	0.591793	0.430862	0.640878
guanosine	Nucleotides	C10H13N5O5	283.09	3.98	1.044	1.13884	0.929529	0.775807	0.708006	1.1371	0.842108	0.63353	0.833373	1.3118	0.636887	0.61004	1.02617	0.998721	0.635584	1.57732	1.06284	0.923237	1.01023	0.888685	0.738279	0.9424	0.91442	0.628053	0.571828	1.00128	0.685456	0.624545	0.505711	0.873219	0.821975	0.996078	0.512797	0.637336	0.469019	1.56788	0.794715	2.21295	2.47226	4.04579	0.766773	0.858481	0.943793	0.902408	1.10935
citrulline	Amino acids	C6H13N3O3	175.096	1.63	0.940187	0.825107	1.10999	0.988623	1.10143	0.829594	0.948537	0.917808	0.661282	0.297402	0.446985	0.501234	1.94296	0.866967	1.03655	0.938847	1.76531	1.20492	0.934011	1.1101	0.858189	0.417889	0.530344	0.284599	1.25209	0.923025	1.26589	1.49415	1.60224	0.587218	1.23388	1.83776	1.90229	0.767524	1.33164	1.39154	1.16267	0.833174	0.508525	0.319191	0.766902	0.880356	0.995535	1.01338	1.23375
punicic acid	Lipids	C18H30O2	278.225	14.92	0.590479	0.487432	0.972061	0.663849	0.665374	0.531834	1.26719	1.10655	1.08116	0.738629	1.44979	1.37438	0.709883	0.764664	0.86911	0.792499	0.704643	0.651605	1.04845	0.818704	0.890031	1.37189	2.05666	0.924938	0.587941	0.546942	0.615729	0.401758	0.461753	0.470119	0.562385	0.450105	0.404996	0.402239	0.512416	1.38781	0.663322	1.4115	1.06272	2.21895	0.547451	0.469862	0.519513	0.638873	0.626007
N-acetylalanine	Amino acids	C5H9NO3	131.057	3.16	1.34622	1.47799	1.21912	1.43579	1.44986	1.47419	1.18915	1.5101	1.3247	1.15534	0.892844	1.39537	1.1665	1.08416	1.84966	0.935189	1.36445	1.12527	1.96933	0.935128	1.29976	0.89824	1.53892	0.919696	1.05031	1.88829	0.914532	2.18762	0.917361	1.91368	0.876127	2.75282	1.07415	2.14354	0.956877	2.70078	0.465483	0.980545	0.886628	0.463455	0.811171	1.15169	1.29736	0.598469	0.919505
S-adenosylmethioninamine (dAdoMet)	Amino acids	C14H23N6O3S	355.154	1.52	0.552586	0.999294	0.480157	0.680938	0.955447	0.693578	0.385469	0.705265	1.44569	1.44598	1.52823	1.19956	0.813239	1.09663	1.0602	2.73337	1.00764	1.48622	0.933808	0.934035	1.87406	3.32645	4.52171	1.85193	0.435788	0.374036	0.42052	0.306319	0.904792	0.902421	0.862198	0.541223	0.996796	0.696247	0.536173	0.769237	1.52439	3.22828	0.763574	5.14142	2.49094	1.30231	1.15078	1.3007	5.94226
1-LysoPE(18:1)	Lipids	C23H46NO7P	479.302	14.81	1.11852	0.678149	1.24765	2.22244	1.21315	1.01115	1.13472	1.34238	0.878424	0.95131	0.832645	1.44596	1.48935	1.51336	1.39207	2.2836	1.35338	1.05469	1.02066	1.08248	0.792581	0.797458	0.962652	0.927642	0.988848	1.04668	1.02772	0.980098	0.720147	1.11859	0.953002	1.04358	0.539302	0.717318	1.06337	1.51649	1.55147	2.60051	1.19507	3.39406	0.905449	0.898853	0.844229	1.08855	1.04885
lysine	Amino acids	C6H14N2O2	146.106	1.43	0.821999	1.06084	0.633993	0.625441	0.72998	0.898249	0.681173	0.639836	0.753184	0.789862	0.657044	0.668567	0.920684	0.774245	0.704851	0.849453	0.879251	0.638447	0.716044	0.683316	0.760085	0.757585	0.933189	0.61353	0.94295	0.940489	0.704222	0.822227	0.954032	0.995853	0.73265	1.00415	1.01074	1.09483	0.612452	0.834435	1.10256	1.26099	2.14589	1.21531	1.19791	1.46226	1.13572	1.43045	0.95951
nicotinate	Cofactors	C6H5NO2	123.032	2.53	1.00316	1.37634	1.00416	1.13207	1.35421	1.05428	1.12663	1.15566	1.91524	1.39038	1.23208	1.2642	1.84778	1.89524	1.52262	1.80758	1.55948	1.73591	1.41768	1.43481	1.49135	2.00414	1.49352	1.35805	0.875918	1.63389	1.19013	1.25256	1.35083	2.05678	1.77136	1.54027	0.873076	1.38189	1.04609	1.1536	0.805345	0.931236	0.638925	0.965017	1.07641	1.31673	0.805243	1.00464	1.04162
succinyladenosine	Nucleotides	C14H17N5O8	383.109	4.46	1.1218	1.05214	1.06251	1.02315	0.842583	0.943141	1.13742	0.93544	0.793971	0.552153	0.702087	0.513498	1.65625	1.26534	1.1011	1.43985	1.15678	1.09655	1.07948	1.0479	0.699097	0.677726	0.498393	0.733738	0.888817	0.870209	0.894989	1.10368	1.08853	0.830219	0.929307	1.21769	0.855855	1.30202	0.856957	0.890447	1.48737	2.58217	0.940931	2.31663	1.19126	0.613371	1.14512	0.84689	0.695093
indole	Benzene derivatives	C8H7N	117.057	5.01	1.46586	2.07583	2.38774	0.386829	1.31405	2.10947	0.187816	1.461	0.187816	0.728596	0.501119	1.10332	0.187816	0.375632	1.25614	1.52404	0.940123	0.187816	0.808088	0.538725	0.435316	0.187816	0.855446	1.49859	0.61458	0.944286	0.449916	0.387858	1.22334	1.31686	0.861738	0.187816	1.40176	0.187816	1.90612	1.83666	0.963626	1.99817	2.87627	0.994169	0.187816	2.74399	1.03749	0.543698	2.41589
glucosamine	Carbohydrates	C6H13NO5	179.079	1.67	0.86335	0.650474	0.726148	0.702525	0.752685	0.500548	0.547223	0.610843	0.408949	0.1859	0.219106	0.443814	1.03251	1.16705	0.918946	0.895046	0.730128	0.97198	0.704591	0.986558	0.186173	0.313856	0.361479	0.280911	1.08999	0.940143	1.16028	0.947479	1.11182	0.895027	0.871558	0.858002	1.07753	0.968528	0.926973	1.00988	1.5389	1.24891	1.05363	1.63066	1.09834	1.05897	1.02078	1.15207	0.742811
isorhamnetin (3-Methylquercetin)	Flavonoids	C16H12O7	316.058	6.52	2.41677	1.79912	2.1549	2.29757	2.11885	1.86662	2.20145	2.38724	2.90818	2.15853	2.09952	2.62892	1.03679	2.00337	0.979977	1.00927	1.33512	1.60814	1.11413	0.913037	1.76621	2.06672	2.19114	1.30096	1.31608	2.01694	1.12694	1.16346	0.894838	1.02023	0.799347	0.990726	0.231116	0.322924	0.373825	0.267251	0.636236	0.246925	1.36844	0.105121	1.86452	0.84693	0.886839	0.918626	0.690129
2-LysoPE(18:2)	Lipids	C23H44NO7P	477.286	12.89	1.37565	1.29148	1.19093	1.54678	1.06299	1.35428	1.25315	1.05522	0.996246	1.18677	1.00715	0.804471	0.950966	1.12105	0.763925	1.36855	0.8893	0.990546	1.05092	0.97652	0.766637	0.758761	0.852822	0.922235	0.840558	1.01482	0.898068	1.12858	0.678255	0.869348	0.801602	0.697499	0.538209	0.682138	0.707281	1.20802	0.967658	1.63843	1.67543	2.4171	0.715199	0.725962	0.807253	0.842772	0.684177
sinapic acid	Hydroxycinnamate derivatives	C11H12O5	224.068	5.43	1.7999	1.7053	1.66213	1.66382	1.45117	1.42209	1.5235	1.3217	0.80744	0.824357	0.780154	0.777432	1.33353	1.80861	1.5895	1.73281	1.09393	1.1284	1.32462	1.0829	0.849749	0.996363	0.918221	0.578272	1.8266	1.35958	1.22178	1.15372	1.15657	1.00375	0.730417	1.15546	0.800057	0.415337	0.391071	0.338959	1.17131	0.757956	1.13708	0.71372	0.891084	0.670669	0.808908	0.518776	0.785006
1-LysoPE(16:0)	Lipids	C21H44NO7P	453.285	14.19	1.36444	1.13138	1.25843	2.29304	1.08579	1.38397	1.08634	1.39326	0.918431	0.977196	0.832363	1.18137	1.47174	1.52814	1.25156	2.26513	1.29662	1.02525	1.18166	1.21231	0.815959	0.996874	1.21497	0.937413	1.14109	0.979337	1.12189	1.11321	0.765375	0.983687	1.10312	1.15979	0.661215	0.623326	0.903957	1.46167	0.990141	1.76019	1.6358	1.56523	1.01466	1.00313	1.15769	0.966833	0.739579
xanthine	Nucleotides	C5H4N4O2	152.032	3.72	0.803902	0.796892	1.37901	0.86306	0.525507	1.10255	0.944387	1.03326	0.979857	1.52381	0.811956	0.927635	1.22064	1.20955	1.0063	0.998269	1.02274	1.08488	0.923465	0.89027	0.712191	2.38273	1.21451	1.10461	0.599701	0.503023	0.765936	0.813821	0.58368	1.13137	0.647521	0.807464	0.772026	0.728188	0.832781	0.958828	0.954413	0.813854	1.66018	1.07006	0.558207	0.643743	1.18192	0.777868	0.555588
S-adenosylhomocysteine (AdoHcy)	Amino acids	C14H20N6O5S	384.121	3.78	0.972778	0.768974	1.228	1.198	1.37376	0.960476	1.2348	1.4629	1.51344	1.30644	1.71684	1.97652	1.53016	1.70052	1.76237	1.66756	1.54668	1.72406	1.7113	1.70785	1.96463	1.93432	1.99723	1.87054	0.9283	0.997797	0.931389	0.762574	1.11805	1.48643	1.36534	1.09272	0.909099	1.2692	1.01548	0.793806	0.753127	0.837104	0.494222	0.726988	1.03025	1.20547	0.789964	1.14159	1.37285
azelaic acid	Lipids	C9H16O4	188.105	6.83	0.926445	0.839332	0.86076	0.941736	0.783645	0.693896	0.982498	1.03107	0.73764	0.990978	0.884205	0.784595	0.988298	0.966548	0.907461	1.2359	0.929125	0.829088	1.11369	0.873747	0.738765	1.23222	1.54051	0.779924	0.833276	0.881407	0.692445	0.791863	0.794198	0.560535	0.904347	0.808037	0.745414	0.790596	0.77876	1.29168	1.01228	2.01735	1.37883	3.32576	0.987039	0.626171	0.875171	0.977518	0.819058
homocysteine	Amino acids	C4H9NO2S	135.036	1.88	1.18981	1.51251	1.33165	1.26031	1.19035	1.51526	1.19307	1.30805	0.70148	0.735575	0.752291	0.766084	2.06027	1.10683	2.65739	2.07669	2.0505	1.60441	2.75626	2.09258	0.812166	0.8017	1.25764	0.826203	0.999222	1.7235	1.58364	1.60082	0.977609	1.30237	1.21673	1.86585	0.787279	1.06423	0.690993	0.77553	0.957751	1.30844	1.07189	0.526012	0.68911	1.52816	0.929463	1.29357	0.561664
pheophorbide A	Cofactors	C35H36N4O5	592.268	19.36	2.42795	0.911213	2.54507	3.16628	2.17052	2.71961	2.42016	1.30145	1.62828	1.82979	1.6466	2.63446	1.6988	2.99156	1.91278	1.54397	2.40514	1.27497	1.41115	1.64522	0.789144	3.77153	4.06298	0.852507	1.11494	0.918326	1.13497	0.960116	0.677377	2.88747	1.55862	1.60141	0.4611	0.652706	0.595388	0.78117	0.398032	0.609206	0.895414	0.981828	2.72077	1.7362	1.32996	0.903912	0.679109
2-aminoadipic acid	Amino acids	C6H11NO4	161.069	1.79	0.986406	1.23167	0.957516	0.964012	0.948021	1.30238	1.24052	1.05136	1.26779	1.55488	1.39435	1.21652	0.99069	0.794159	0.794827	0.825692	1.06603	0.915488	1.09678	0.994248	1.42134	1.55352	1.73099	1.34137	0.910765	1.14783	0.999571	1.11084	0.852431	1.06936	0.837415	1.06671	1.03357	1.12991	0.904942	1.13166	0.980408	0.763224	0.916173	0.906621	0.979202	0.836758	0.984978	1.05862	0.962709
valine	Amino acids	C5H11NO2	117.079	1.64	2.23952	2.09001	1.81643	1.5111	1.56309	2.08555	2.89488	1.509	3.04729	2.00793	3.57451	1.88726	0.764034	1.42229	1.0599	0.768946	0.976185	1.3474	1.66451	0.800717	2.5792	4.3552	3.87963	3.02119	0.735072	2.03321	1.16955	1.38537	0.480225	1.45508	0.768531	0.912598	0.54386	1.19812	0.870475	1.14798	0.428018	0.501331	0.874608	0.957617	0.758452	0.724969	0.770042	0.623335	0.618167
methylsuccinic acid	Carbohydrates	C5H8O4	132.042	4.75	2.10816	2.40694	1.13052	1.26654	0.833677	1.96919	0.934115	0.65328	0.921451	1.26359	0.758907	0.938282	1.62173	1.70039	2.5655	1.40262	1.30634	2.05706	2.41216	1.42789	1.49218	1.27938	1.8308	1.66532	1.33854	2.2431	2.46792	2.58304	0.579878	0.978066	0.682699	1.00937	0.935193	1.26827	0.867011	1.12265	1.36822	1.28934	2.01229	0.997653	0.674191	0.994641	0.599511	0.454653	0.889522
N-acetylisoleucine	Amino acids	C8H15NO3	173.105	5.82	0.985684	0.932829	1.03743	1.00599	1.02359	0.951597	0.839629	1.00756	1.43446	1.11116	0.903921	1.1514	1.61997	0.971939	1.39909	0.975561	1.6187	0.849898	1.37215	0.794007	1.99781	1.0699	1.3689	1.0726	1.03407	1.42912	0.824895	1.15168	0.581485	1.53276	0.569789	1.40728	0.872309	1.86082	0.771918	1.52203	0.744883	0.871989	0.978704	0.543124	0.758018	0.95766	1.00244	0.629668	0.786136
ferulic acid hexoside I	Hydroxycinnamate derivatives	C16H20O9	356.111	5.36	1.89003	2.24513	1.75998	1.81322	1.1755	1.27078	1.34633	1.14243	1.17955	1.52306	1.27641	1.17876	1.2599	1.78729	1.24269	1.37939	0.886545	0.874773	0.773738	0.756798	1.12024	1.1669	1.29763	0.963996	2.36705	1.07595	1.35259	1.51827	1.05216	0.683605	0.669942	1.10153	0.73438	0.420296	0.502346	0.376213	1.15887	0.695841	1.19764	0.756775	1.15944	0.706839	0.986884	0.505418	0.876764
dimethyl malonate	Carbohydrates	C5H8O4	132.042	4.39	0.65383	1.10516	0.967957	0.717049	0.864771	1.75895	1.08398	0.953857	1.3572	1.65214	1.24118	1.36864	1.00747	0.74129	0.761387	0.597687	1.17215	0.967486	0.819198	0.959146	1.54586	0.925697	1.00851	1.22795	0.795452	1.52096	1.2074	1.61138	0.866551	1.61267	0.87716	1.60137	0.723615	0.808533	0.677287	1.24929	0.659837	0.770825	1.0175	1.02019	1.42667	0.905389	0.779583	1.02132	1.20697
N-acetylmethionine	Amino acids	C7H13NO3S	191.061	5.32	0.886874	0.941017	0.882045	1.13266	0.895502	1.10489	0.676471	0.712806	0.927955	1.69589	0.868808	1.03867	0.781572	0.901326	0.977939	2.32046	0.998382	0.748214	0.70414	0.715264	1.15332	0.868923	1.50221	0.813646	0.722762	0.950926	0.577159	1.02632	0.497627	0.924453	0.951266	0.910287	1.01814	1.25973	1.12846	1.66491	0.625687	2.05805	2.00285	3.67093	0.632866	0.85351	0.953737	0.873239	1.22144
coumaric acid hexoside III	Hydroxycinnamate derivatives	C15H18O8	326.1	5.45	2.1402	1.0781	1.81801	2.21352	2.03223	1.87183	1.58147	1.69768	0.625717	1.41582	1.25013	1.57084	5.12852	6.18511	5.88368	6.95304	3.33111	4.00276	3.93764	4.42826	0.681094	1.72809	2.3333	0.959861	2.67923	1.92602	1.77714	0.484539	0.874858	1.02233	0.977666	0.904441	0.109908	0.132134	0.113432	0.0582476	0.436402	0.56185	1.31999	0.535983	0.384082	0.633009	0.371397	0.196778	0.735781
2-hydroxyglutarate	Carbohydrates	C5H8O5	148.037	3.84	1.01851	1.06406	1.16821	0.955973	0.831503	1.04058	0.968375	0.847456	0.954417	0.919686	0.892034	0.924471	1.20368	1.06163	1.2207	1.24258	1.15892	1.19542	1.21799	1.08259	1.07403	1.04054	0.876214	0.99444	1.18567	1.23143	1.23332	1.35765	0.830063	0.92622	0.874743	1.02807	0.914216	1.12672	0.918308	0.96931	0.687644	1.09485	1.28834	0.782428	0.903254	1.0433	1.21687	1.04155	1.08827
2-LysoPE(18:1)	Lipids	C23H46NO7P	479.301	14.41	1.26134	0.771461	1.01533	1.62212	1.02151	1.019	0.928547	0.866263	0.8804	0.885598	0.649194	0.756015	0.879865	1.41689	0.937345	1.67266	0.687535	0.95171	0.559152	0.87365	0.528089	0.679044	0.73672	0.80538	0.731259	1.04615	0.999305	0.811419	0.587241	0.933545	0.780367	0.571392	0.71624	0.857156	1.04805	1.29195	1.8894	3.25765	1.70636	7.49126	0.86023	0.903402	0.657786	1.50839	1.12956
arginine	Amino acids	C6H14N4O2	174.112	1.53	0.158276	0.361169	0.268224	0.14372	0.375094	0.270289	0.248875	0.224058	0.384208	0.194584	0.274318	0.251841	1.20396	0.448972	0.602538	0.656203	0.764712	0.318286	0.453306	0.631543	0.381473	0.267507	0.410661	0.30586	1.49062	2.34466	2.31891	2.78438	1.5896	1.04841	1.53987	2.28072	1.24207	1.01677	1.00243	1.29835	1.25814	2.41743	0.813063	0.667757	0.667159	1.63907	1.45714	1.32984	0.441275
caffeic acid	Hydroxycinnamate derivatives	C9H8O4	180.042	6.31	1.198	0.883085	1.13787	1.30988	0.943532	1.37529	1.32362	0.975957	0.999701	1.16668	1.07553	1.10217	1.15713	1.03415	1.25563	1.00394	0.925082	1.1804	0.93644	0.72884	1.05531	1.30561	1.29099	0.99137	1.01914	1.0003	1.08991	1.18899	0.939091	1.25367	0.836552	1.0754	1.00154	0.875783	0.777259	0.958841	0.771309	0.926005	1.1081	0.650028	1.01601	1.03321	0.999293	0.932137	1.01634
histidine	Amino acids	C6H9N3O2	155.07	1.53	1.20152	2.33694	2.08296	2.24392	0.864332	1.80269	1.73467	1.92949	0.190361	0.3169	0.26888	0.334989	0.833511	0.154782	1.18822	0.970307	0.952225	0.361747	1.75955	1.12387	0.231475	0.100042	0.365	0.189535	0.795198	1.40438	1.33675	2.37082	0.763517	0.675886	0.803719	1.88877	0.612101	0.623839	0.693527	0.715789	0.820418	0.934663	1.02969	0.336805	0.280431	0.706077	0.59978	0.801071	0.335436
chrysoeriol C-hexoside	Flavonoids	C22H22O11	462.116	5.97	1.13974	0.627928	0.910968	1.02829	0.605367	0.651405	0.553044	0.458919	0.574066	1.73744	0.583158	0.847762	3.58748	5.28807	5.55809	6.55529	1.00425	1.78544	5.24895	1.51632	0.539203	0.90893	2.33569	1.63274	3.74883	2.01091	1.11418	0.731759	2.18082	1.34256	1.50898	1.44845	3.28429	2.80899	4.44775	0.763684	0.56133	0.3643	1.11564	0.325723	0.331683	0.873004	0.757437	0.300775	8.4062
isocitrate	Carbohydrates	C6H8O7	192.027	2.15	0.945929	0.999467	1.26459	1.16888	0.945916	1.00053	1.27237	1.28052	1.04129	1.34643	1.45611	1.34116	1.19016	1.29761	1.23268	1.20999	1.12807	1.12728	1.0077	0.94408	1.20039	1.26827	1.29636	0.993363	1.05077	1.12713	1.14483	1.0658	0.751478	1.10303	0.864407	1.19229	0.705594	0.860786	0.917188	0.627391	0.421281	0.801703	1.24933	0.483814	0.739301	1.04103	0.942155	0.971966	0.638676
glycero-3-phosphocholine	Lipids	C8H20NO6P	257.099	1.61	1.48345	1.82581	1.0748	1.05874	1.29847	1.26379	1.30029	1.19868	2.13025	0.990753	1.61665	1.80614	1.19402	2.20707	0.670967	0.97027	0.86328	1.14919	0.695598	0.777383	1.20772	1.21506	1.29173	1.2122	0.986801	1.07261	0.812474	0.608497	1.18518	1.79148	1.22029	0.85317	0.337817	0.520173	0.476666	0.425472	1.04003	1.27959	1.71643	3.31408	1.87999	0.768387	0.892781	0.629434	0.981344
1-LysoPE(18:3)	Lipids	C23H42NO7P	475.27	12.04	2.19952	2.00457	2.63759	3.44284	1.79552	1.60548	1.86769	2.25289	0.961837	0.819301	1.03939	1.51003	2.13196	2.41713	1.94994	2.27045	1.85924	1.61812	1.92735	1.53368	0.882871	0.81334	1.03763	0.786361	1.26238	1.27577	1.23597	1.36524	0.813547	1.24658	1.11285	1.51607	0.461236	0.548684	0.645402	0.832723	0.700685	1.27308	1.20042	1.0113	1.25021	1.04967	1.06129	0.941555	0.585038
kaempferide	Flavonoids	C16H12O6	300.063	8.65	2.3657	4.31404	3.29905	5.08502	2.53805	3.50208	4.18871	3.32203	2.08448	2.78766	3.47773	3.34363	1.01153	2.27139	0.98847	1.74372	0.713243	1.70712	1.54672	1.17479	0.866237	2.04344	2.65235	1.96487	1.15378	1.08921	0.653553	0.876651	0.541882	0.647173	0.813879	0.938123	0.0709056	0.0709056	0.0709056	0.0709056	0.223313	0.0709056	1.22577	0.0709056	2.50322	0.802522	1.1079	0.321051	0.300842
adenosine	Nucleotides	C10H13N5O4	267.097	3.91	0.751891	0.56554	0.708011	0.80716	1.11067	0.860701	0.995533	0.983328	1.22591	0.829132	1.19575	1.02052	0.676141	0.570617	0.580763	2.61636	1.11788	0.992112	1.27535	0.761853	1.09361	1.53056	1.65206	1.07768	0.470864	0.386712	0.277765	0.345438	0.554098	1.00447	0.87229	0.874155	0.505312	0.303253	0.238157	1.67522	0.37614	3.17084	1.64994	7.4284	0.903805	0.570237	0.618763	0.429729	2.04309
3-dehydroquinate	Hydroxycinnamate derivatives	C7H10O6	190.048	3.81	1.42774	1.67399	1.18588	1.30962	1.25366	1.50051	1.07188	1.09836	1.18122	0.846877	0.708302	0.875185	0.936166	0.88215	1.0415	0.833867	1.03831	0.997899	1.22774	0.844957	1.12279	0.838239	1.00108	0.838138	0.994361	1.1358	1.00583	1.4108	0.859605	1.1353	0.895466	1.13565	0.984031	1.08383	0.752729	1.32959	0.860995	0.83079	1.1659	0.55244	1.13653	0.996705	1.09053	0.880709	0.969209
isorhamnetin-O-rhamnoside-O-rhamnoside	Flavonoids	C28H32O15	608.175	6.14	2.62171	2.54639	2.79032	2.37169	2.8743	2.46568	2.72724	2.83685	2.14699	1.88413	2.01186	2.12883	0.992799	1.53892	0.691029	0.563418	1.25964	1.08277	1.24369	1.41177	1.29914	1.32042	1.94948	1.17635	1.18668	0.746337	0.614347	1.14102	0.376992	0.8042	0.290596	0.786815	0.0707717	0.099913	0.136313	0.143213	0.295252	0.23286	1.11722	0.127777	1.33249	0.430769	0.816254	0.220218	1.0072
2-LysoPC(18:1)	Lipids	C26H52NO7P	521.348	14.69	1.00344	0.527346	1.424	1.48287	1.19405	0.895498	1.23558	1.12772	0.930233	0.78188	1.10239	1.07678	1.25099	1.32959	1.19808	1.94249	1.18468	1.19759	1.22692	1.34618	0.846746	0.684756	0.84596	1.36806	1.12225	1.06258	1.0786	1.42371	0.795067	0.987463	0.996565	1.1298	0.543608	0.852229	1.32992	1.45966	1.79809	2.48954	1.10713	4.59237	1.13054	1.03285	1.13247	1.24422	0.900937
trigonelline (N'-methylnicotinate)	Cofactors	C7H7NO2	137.048	1.73	1.22987	1.26878	1.21044	1.23987	1.2003	1.24903	1.18346	1.20674	1.08062	1.16643	1.07087	1.15366	1.21106	1.26292	1.12116	0.944333	1.16149	1.25382	1.22829	1.08435	1.04338	1.36644	1.37241	0.856667	0.879979	1.21207	1.03978	1.14489	0.824768	1.01835	0.858109	1.09668	0.673591	0.917693	0.797056	0.885156	0.973172	0.920722	0.911418	0.956331	1.00293	0.887976	0.895849	0.852618	0.760989
2-linoleoylglycerol	Lipids	C21H38O4	354.275	14.78	0.52382	0.269532	0.759829	0.871062	0.819928	0.846155	0.842021	0.825886	0.855621	2.33459	0.772168	0.895759	0.791663	0.771686	0.595321	2.83294	0.728149	0.667377	0.641744	0.859073	0.962307	0.933982	1.74826	0.97719	0.860642	0.770541	1.14384	1.15102	0.815682	0.958899	0.976016	1.12651	0.993329	0.77969	1.11421	2.27647	1.41772	2.07397	0.819726	3.32447	0.558162	1.24133	1.06572	1.38308	2.04196
1-LysoPC(18:1)	Lipids	C26H52NO7P	521.348	15.19	0.922335	0.577141	2.05237	2.42124	1.08789	0.686006	1.4386	1.71455	0.908121	0.619954	1.23284	1.83272	1.80122	1.44523	1.46949	2.25617	1.69874	1.25772	1.69003	1.45315	1.30021	0.829619	0.891603	1.03787	1.2407	0.943523	1.0112	1.28425	0.74723	1.00707	1.05948	1.81988	0.677771	0.806789	1.58952	1.47475	1.81222	2.08174	0.72375	2.25437	0.936308	1.34136	1.15789	0.93209	0.788927
adenine	Nucleotides	C5H5N5	135.055	2.48	0.786633	0.674078	0.872416	0.949167	0.936869	0.670556	0.889099	1.14006	1.24401	1.25837	1.29959	1.58742	1.10693	0.965662	0.920636	1.85438	1.25051	0.981707	1.44478	1.12118	1.612	1.24405	1.41584	1.30077	0.749795	0.932626	0.754651	0.723824	0.79864	1.48965	1.14747	1.28429	0.721251	0.907755	0.933696	1.88206	0.367324	2.51064	1.2931	2.56039	0.755158	0.996193	1.04106	0.720335	1.6358
glucose	Carbohydrates	C6H12O6	180.063	1.66	0.897556	0.676463	0.764036	0.822256	1.0355	0.624224	0.675356	0.817125	1.03233	0.38367	0.392187	0.968205	1.13275	1.64418	1.00301	0.823584	0.937837	1.441	0.915639	1.1363	0.571258	0.637011	0.557377	0.834805	1.02238	0.946757	1.11071	0.717938	1.34616	1.46912	1.42366	0.836415	1.57797	2.22737	1.66768	1.21819	1.37786	0.996993	1.1769	1.04921	1.96544	1.61145	1.51542	1.5193	2.43727
N6-acetyllysine	Amino acids	C8H16N2O3	188.116	2.47	0.783429	1.26493	0.787534	0.844846	0.709125	0.937744	0.667855	0.789682	0.385917	0.560307	0.358603	0.466886	1.12187	0.624691	1.06539	0.872951	1.17667	0.735519	1.27029	0.921376	0.532271	0.366618	0.528381	0.302993	0.670239	1.06226	0.768756	1.09433	0.757884	0.761862	0.553248	1.1061	0.790039	0.795574	0.633345	0.872864	1.88228	1.54036	1.16809	0.764377	1.11526	0.815633	1.33933	0.744132	0.598316
isovitexin 2''-O-(6'''-(E)- feruloyl)-glucopyranoside	Flavonoids	C37H38O18	770.205	5.98	3.19314	6.2908	6.18906	4.19775	3.29351	5.11451	4.33998	2.4583	0.141965	0.53661	0.424982	0.291582	3.23829	8.02053	4.27908	4.31835	2.61226	4.55219	6.40164	3.09357	0.229855	0.682668	0.916397	0.168555	2.08249	2.09297	0.868348	1.26488	0.904246	0.704123	0.675373	1.56697	0.475253	0.266675	0.554985	0.335358	0.846824	0.402397	1.73932	0.38953	4.21023	1.0836	1.47337	1.25823	1.24437
glutamyl-leucine	Amino acids	C11H20N2O5	260.137	4.91	2.16381	2.61357	2.90785	2.37634	1.90207	2.14782	2.36281	1.97448	0.811314	0.925019	0.991138	0.911238	1.82195	1.86745	2.7629	2.85761	1.52083	1.52383	2.93251	2.1815	0.709903	0.788743	1.18453	0.802249	0.663981	1.49111	1.29092	1.33434	0.545978	1.02908	0.731712	1.32458	0.505653	0.795888	0.662776	0.675801	0.799948	0.790428	1.14499	0.661738	1.09424	0.824361	0.822792	0.786566	0.525052
3-oxoglutaric acid	Carbohydrates	C5H6O5	146.022	2.43	0.867571	0.66597	1.0311	0.925841	0.846635	0.69086	0.927113	0.910397	1.34506	1.43194	1.59491	1.52012	1.66329	1.6446	1.36198	1.68546	1.47799	1.68592	1.26969	1.52401	1.74542	2.28713	1.74153	1.94485	0.878083	0.890711	0.95695	0.823991	0.721873	0.954972	0.989418	0.802711	1.12714	1.83312	1.79551	0.999573	0.908196	1.29545	0.857523	1.41224	0.769475	0.886087	0.950441	1.05171	1.04748
2-palmitoylglycerol	Lipids	C19H38O4	330.279	13.66	0.728016	0.690467	0.824472	0.753028	0.774207	0.644192	0.75543	0.963446	1.19787	1.20868	0.909274	1.26014	0.846106	0.904443	0.46659	0.95437	0.455542	0.636937	0.80119	0.967793	1.02419	1.16432	1.9746	1.40277	0.751111	0.662511	1.01872	0.844937	0.737535	0.918466	1.00139	1.40067	0.873411	0.876427	1.33529	2.69085	0.825332	1.56401	0.971705	2.66813	0.728493	0.7864	0.656607	0.759694	1.31158
caffeic acid hexoside I	Hydroxycinnamate derivatives	C15H18O9	342.096	4.79	1.27891	0.992893	1.05649	1.2197	0.81878	0.674665	0.567668	0.845702	1.19103	1.01307	1.04975	1.4299	1.97152	2.21571	1.24422	1.46923	1.36682	1.34428	0.758339	0.847368	1.85451	1.37633	1.23091	1.43139	1.91538	1.44661	1.78759	1.44063	1.22366	1.08932	1.03949	1.18227	1.08248	0.724699	1.21988	0.686987	1.80259	1.32717	1.10062	0.834314	1.90717	0.815639	2.13244	0.945196	1.35601
formyltetrahydrofolate	Cofactors	C20H23N7O7	473.166	4.72	1.47857	2.05166	1.43272	1.49739	1.39602	1.5921	1.31596	1.31436	0.984268	1.29655	1.04709	1.00415	1.17822	1.36097	1.08592	1.12672	1.15169	1.11013	1.35472	1.21574	0.825911	1.03833	1.00667	0.784354	0.950933	1.24828	0.886559	1.16458	0.840452	1.03821	0.863442	1.14462	0.601462	0.700421	0.586588	0.798883	0.927834	0.718081	1.04153	0.890734	1.44609	0.856661	1.16446	0.95075	0.885886
1-LysoPE(18:2)	Lipids	C23H44NO7P	477.286	13.27	1.59214	1.25142	1.9922	3.01531	1.43902	1.38743	1.6173	2.11648	1.05353	1.01939	1.06572	1.69197	1.51294	1.37521	1.21226	1.78506	1.33683	1.08223	1.31851	1.2216	0.968473	0.760455	0.972293	0.902753	0.928391	0.999322	0.957863	1.1582	0.669059	1.04619	1.00068	1.34204	0.468858	0.674303	0.8373	1.29296	0.776351	1.5767	1.43065	1.39185	0.672973	0.982717	0.834232	0.825728	0.599359
protocatechuic acid O-hexoside	Benzene derivatives	C13H16O9	316.08	4.58	0.830459	1.00546	0.886394	0.952668	0.745817	1.12522	1.07422	1.08443	1.6538	1.97812	2.03177	2.06533	1.11655	0.518477	0.483278	0.62555	1.66041	0.77743	0.745454	0.67685	3.40443	1.88872	1.37635	1.4206	1.12755	0.50743	0.573828	0.56331	0.718954	0.791971	0.783462	0.643472	1.09845	1.18161	1.80248	1.51871	0.432544	0.519738	0.559038	0.323178	1.04804	0.689742	0.875743	0.608935	1.58904
1-palmitoylglycerol	Lipids	C19H38O4	330.278	13.28	0.704982	0.884619	1.20922	1.2135	0.662904	0.632487	1.36181	0.189235	1.79409	0.189235	1.99034	0.189235	0.820582	0.189235	0.774953	1.71541	0.735421	0.614706	1.02983	0.189235	2.60358	1.68707	0.189235	0.189235	0.907435	0.189235	1.27117	1.68852	0.98517	1.07933	1.62189	0.993567	0.968873	1.25745	0.189235	5.88899	0.68633	3.11311	2.17971	8.93913	1.01594	0.771533	0.502239	0.189235	2.04393
5'-deoxy-5'-(methylthio)adenosine (MTA)	Amino acids	C11H15N5O3S	297.09	4.79	1.127	1.28369	1.00772	0.945068	1.16958	1.14191	1.08593	1.0304	0.968927	0.876933	0.903415	0.845865	1.26219	1.56977	1.45006	1.20289	1.20087	1.28704	1.24412	1.24338	1.07177	1.34111	1.41716	1.05133	1.02655	1.19479	1.04084	1.04424	1.20473	1.11309	1.02966	1.0653	0.882218	0.955613	0.851128	0.784057	0.932514	0.901269	1.15388	0.892394	1.30573	1.04398	0.860766	1.05958	1.03771
N-acetylornithine	Amino acids	C7H14N2O3	174.101	5.6	1.62002	1.55626	0.989403	1.17302	1.61178	1.31967	0.954046	1.1631	1.02029	1.06472	0.592729	0.802604	1.14652	1.63856	1.39128	0.962366	1.21864	1.6927	1.58455	0.964141	0.962623	1.22144	1.11322	0.765612	0.787543	2.00777	1.23982	1.44598	0.604814	1.3183	0.661727	1.13177	0.453434	1.07585	0.53253	0.886565	1.04668	1.10158	1.06732	0.715139	1.25829	0.87229	1.14542	0.658112	0.834385
5'-deoxyadenosine	Nucleotides	C10H13N5O3	251.102	3.94	0.996329	0.70151	0.812354	1.30878	1.3824	1.37782	1.35132	1.31866	1.50855	1.29654	1.49785	1.41571	0.935814	0.821872	0.876893	2.01867	1.35326	1.15736	1.33687	1.22298	1.15079	1.62098	1.77501	1.43326	0.631611	0.588897	0.550141	0.531608	0.396101	0.917027	0.647502	1.02807	0.487976	0.295098	0.335062	0.771832	0.452279	1.56416	1.00603	4.57674	1.33164	0.751112	0.615979	0.56685	1.11374
2-LysoPE(14:0)	Lipids	C19H40NO7P	425.253	11.78	1.25299	1.49939	1.36067	1.60471	0.886719	1.5228	1.13737	1.2162	0.904352	0.957344	0.790239	1.13334	1.25617	1.66283	1.78765	2.45934	1.3857	1.15839	1.16615	1.03777	0.76702	1.44105	1.25362	1.09548	0.624627	1.10725	0.903478	1.15759	0.796	0.719472	1.06511	0.913859	0.680266	0.496965	0.738331	1.25541	0.694462	1.42244	1.74562	1.36842	1.32739	0.989625	1.28829	1.01852	0.741734
asparagine	Amino acids	C4H8N2O3	132.054	1.53	0.5026	1.48118	1.10423	1.07699	0.456955	1.50094	1.8365	1.25324	0.153662	0.544522	0.743787	0.245638	0.838172	0.152848	0.82796	0.482989	1.02527	0.314732	2.16718	0.642841	0.299806	0.153185	1.26045	0.121008	0.419331	1.15668	1.11372	2.89946	0.262111	0.260127	0.363678	1.84102	0.191252	0.183085	0.177663	0.744051	0.616544	0.877585	0.717399	0.33218	0.469231	0.374896	1.32722	0.454837	0.173675
guanosine 3',5'-cyclic phosphate	Nucleotides	C10H12N5O7P	345.047	3.81	1.2539	1.58359	1.5452	0.738295	0.892981	1.5439	1.42165	0.483579	0.439039	1.588	0.730083	0.326373	1.01623	1.14505	1.06171	0.955881	0.674826	0.609736	1.05202	0.772247	0.586253	1.19683	1.79211	0.163187	0.163187	1.10789	0.703991	1.66063	0.163187	1.25618	0.894059	0.163187	0.163187	0.163187	0.163187	0.642292	0.163187	3.21537	1.95465	9.46434	0.549884	0.163187	0.6527	0.556256	0.163187
glucose 1-phosphate	Carbohydrates	C6H13O9P	260.027	1.61	1.00297	1.24021	0.77871	0.668747	0.646985	0.68607	0.589032	0.42366	0.337723	0.376087	0.204892	0.186004	0.921491	3.00345	0.849766	1.15536	0.465233	0.87794	0.45465	0.87052	0.241546	0.257878	0.324901	0.168419	1.02653	1.5632	1.2717	0.751166	0.657715	0.860236	0.50117	0.33036	0.769658	1.1097	0.886958	0.653732	2.17678	2.05842	0.96774	7.9212	0.670537	0.643953	0.652945	1.10487	0.487072
uridine monophosphate (UMP)	Nucleotides	C9H13N2O9P	324.036	1.88	0.675326	0.763075	0.800138	0.838629	0.644835	0.707163	0.878798	1.03711	0.850042	0.918928	0.95351	1.59384	1.00763	1.0248	1.10416	2.29361	1.11419	0.946107	1.0278	0.990897	1.27827	1.09036	1.14451	0.991883	0.823377	0.932229	0.889726	0.81603	0.907754	1.14316	1.09803	1.2105	0.889937	1.02301	1.17741	1.7949	0.786073	2.58286	0.977203	7.33593	0.786691	1.07346	1.06395	1.0703	0.992366
sucrose	Carbohydrates	C12H22O11	342.116	1.82	1.11156	1.01135	0.879936	0.968218	0.98615	0.962895	0.979865	0.890382	1.46636	1.19582	1.16361	1.21685	0.978397	1.04899	0.89194	0.856063	1.13095	1.13515	1.0732	1.069	1.68843	1.92289	1.79867	1.66588	0.839036	0.988154	0.901539	0.816222	1.00705	1.18279	1.06093	0.932879	1.02961	1.25461	1.15452	0.815679	0.808787	0.582389	1.01345	0.465217	1.10715	0.946838	1.17789	0.865393	1.41886
N-acetylglutamate	Amino acids	C7H11NO5	189.064	3.62	1.43808	1.03143	1.0354	1.49101	1.16073	1.47684	0.861803	1.26072	1.17018	1.80483	1.07071	1.21468	0.99946	1.36783	1.16602	1.46468	1.0278	1.44682	0.93075	1.25485	1.25833	1.40567	0.768343	1.69084	0.700221	0.815557	0.770924	0.404592	0.877898	0.906272	0.644014	0.395885	1.26335	1.02433	0.839908	1.0728	0.846739	1.02599	0.518391	1.25352	1.33638	0.968921	1.29855	1.2517	2.83057
pantothenate	Cofactors	C9H17NO5	219.111	4.58	1.21675	1.58118	1.24038	1.08885	1.11699	1.31946	1.159	0.998665	0.742002	1.1232	0.825472	0.78578	1.08268	1.07088	0.92989	0.863404	1.15179	0.961396	1.12458	0.971696	0.836397	0.752646	0.607279	0.576835	1.16288	1.31691	1.27575	1.4036	0.917749	0.956041	0.833124	1.23186	0.64741	0.771268	0.790358	0.953895	1.01658	0.933391	1.47834	1.03479	1.19153	0.844174	1.17218	1.09948	0.747856
1-LysoPC(18:3)	Lipids	C26H48NO7P	517.317	12.26	2.42281	2.61298	3.02476	3.74178	2.13628	1.70902	2.05283	2.77899	0.867496	0.697287	1.23389	2.00319	2.47568	2.71496	2.5014	2.0005	2.16143	1.63795	2.43368	2.01989	0.909505	0.810103	1.02466	0.954032	1.26551	1.55205	1.33046	1.43476	0.898923	1.23184	1.21545	1.88455	0.334683	0.515901	0.72473	0.704329	0.692342	1.13553	1.7162	0.787352	1.22739	1.00077	1.29787	1.06352	0.537075
tryptophan	Amino acids	C11H12N2O2	204.09	5.02	0.937148	1.62103	0.770369	0.801058	0.855595	1.19211	0.704164	0.760576	0.683928	0.898628	0.660577	0.69304	0.737434	0.668692	0.972057	1.09533	0.697537	0.681657	0.932037	0.803632	0.788524	0.723332	0.768231	0.7321	0.775086	1.19369	0.939352	0.930151	0.877347	1.09699	0.888488	0.992902	1.23341	1.45315	1.2879	1.15927	1.0071	1.35229	1.82258	0.859532	0.62241	1.06244	0.733837	1.09007	1.06123
guanosine 5'-phosphate	Nucleotides	C10H14N5O8P	363.059	2.49	1.26828	1.48485	0.787187	0.943428	0.509488	1.00028	0.771561	0.530404	0.222411	1.07339	0.268741	0.334727	0.964235	0.780183	1.2426	6.24334	0.552444	0.504177	0.79932	0.514594	0.290806	0.562655	0.57314	0.337498	1.06536	1.25229	0.94232	0.37723	0.467631	0.679651	0.982919	0.796096	0.901829	0.733929	0.613328	1.6827	0.665382	4.35609	0.927328	15.0748	0.519074	0.461757	0.748893	0.730073	0.9958
itaconic acid	Carbohydrates	C5H6O4	130.026	2.69	1.13764	1.32526	1.199	0.871211	0.748702	1.29129	0.986192	0.846929	0.541094	1.66031	0.573027	0.636088	0.68596	0.856219	0.699457	1.71746	0.425804	0.212902	0.674428	0.682767	0.462565	0.554413	1.14074	0.827021	0.936549	1.04116	1.07973	0.890469	0.455159	0.639705	0.574853	0.847398	0.689298	0.745435	0.797733	1.08225	0.774638	1.62647	1.0035	2.67682	0.697247	0.687357	0.562248	0.580425	0.690348
tricin O-glucoside O-guaiacylglyceryl ether	Flavonoids	C33H36O16	688.2	6.36	1.37276	0.966128	1.27305	0.731627	1.58783	1.71005	1.26756	2.08977	6.60504	7.69486	7.56294	8.03563	0.600691	0.879783	0.184884	0.738501	0.972787	0.0570433	0.40769	0.888264	7.25695	3.98722	4.63199	3.66765	5.18127	1.18077	0.699532	0.750147	1.02136	0.822529	1.00726	0.76353	2.91734	1.60106	4.01015	1.52865	0.375999	0.224693	1.33303	0.440276	0.647253	1.23854	0.598975	0.116219	4.47206
reduced glutathione	Amino acids	C10H17N3O6S	307.084	2.69	1.0767	1.25478	1.07772	1.00713	1.71683	0.90111	0.955206	0.667299	1.7343	0.319742	1.522	0.474066	2.62738	2.95686	2.70258	0.602782	2.69924	3.66946	3.08706	2.61149	0.793138	2.81974	1.57111	1.24203	1.52515	1.90474	1.83852	1.7899	2.50108	1.21305	1.30029	0.315511	1.58523	1.8491	1.01928	0.468302	2.60456	0.628406	0.923226	0.616598	1.84594	1.62358	0.992868	2.33107	1.24597
adenosine 5'-monophosphate	Nucleotides	C10H14N5O7P	347.063	2.49	1.10987	1.66705	1.06733	0.9339	0.884605	1.08185	0.993414	0.801787	0.397189	0.917104	0.563234	0.57662	0.983375	1.1101	1.38052	2.83794	0.839808	0.754615	1.40069	0.943107	0.347217	0.593315	0.905219	0.496046	1.05012	1.34703	0.975608	0.878378	0.681249	0.865746	0.842443	0.791391	0.678371	0.688689	0.686899	1.00659	0.822763	1.89093	1.04391	5.31842	0.638095	0.651777	0.948923	0.798168	0.752072
alpha-ketoglutaramate	Carbohydrates	C5H7NO4	145.038	2	1.0467	1.03217	1.17675	0.930256	1.0518	1.1408	1.09724	1.03755	0.778262	0.781441	0.813847	0.839429	1.05095	1.00655	1.21989	1.17328	1.10539	1.03074	1.19349	1.01972	0.861964	0.69306	0.780146	0.712157	1.09166	1.19427	1.14895	1.27189	0.772583	1.01855	0.970275	1.19361	0.712608	0.975099	0.907177	1.07197	0.57392	1.27724	1.17668	0.938142	1.06458	1.02243	1.26591	0.927523	0.817663
linoleic acid	Lipids	C18H32O2	280.24	18.2	1.09526	0.704394	1.22624	1.08218	1.58109	1.10873	1.1118	1.51711	1.28862	1.1947	1.83991	1.21201	1.03078	1.62072	1.00632	1.05539	1.32394	1.01521	1.1495	1.40606	1.26444	1.53843	2.11545	1.31043	0.754909	1.21141	0.617879	0.737139	1.09628	0.942807	1.02131	0.816402	0.589668	0.551233	0.912028	0.927051	0.892852	1.23046	1.00704	0.86888	1.19628	0.993683	0.942406	1.32652	1.01258
adipic acid	Carbohydrates	C6H10O4	146.058	4.11	0.878901	1.12809	1.29189	1.04336	1.12105	1.29258	0.889543	0.959062	1.2947	1.36429	0.939184	1.58209	1.14828	0.991251	1.35773	1.38942	1.20298	1.45004	1.00209	0.966507	1.88316	1.34268	1.57198	1.44419	1.04512	1.21712	1.11234	0.991802	0.968833	1.24611	1.21247	0.650543	0.722227	0.887423	0.572964	1.10105	0.789201	1.56349	1.15839	2.15815	1.1116	0.891308	1.37138	0.70015	1.03835
LysoPE(18:0)	Lipids	C23H48NO7P	481.316	14.38	0.780554	0.623967	0.895963	1.31929	1.45044	1.3985	1.38162	1.32574	2.02069	1.4014	1.38727	0.676544	0.683869	0.677983	0.828895	1.17037	1.32925	1.27963	1.00195	1.09334	0.972478	1.8237	1.43636	0.861726	0.568033	0.991449	0.522677	0.884048	1.50438	0.925926	1.09327	0.884523	0.871938	1.16997	0.967919	0.685473	0.520724	0.810224	1.39653	1.24296	2.04614	1.25206	1.78356	1.41897	0.922086
pipecolic acid	Amino acids	C6H11NO2	129.079	2.46	1.02979	1.1436	1.05996	1.03305	0.969943	1.12601	1.09439	1.01857	1.03908	1.16496	1.06063	0.988308	1.10362	1.14141	1.10069	0.987478	1.08688	1.15894	1.261	1.00499	1.21892	1.51199	1.59231	1.09599	0.853447	1.02633	0.944471	1.02616	0.861745	0.893734	0.798997	0.996242	1.00717	1.05554	0.97195	1.08599	0.913043	0.863134	0.878804	0.987001	0.916136	0.891772	0.888651	0.914632	0.936873
1-LysoPE(14:0)	Lipids	C19H40NO7P	425.257	12.1	0.82569	1.64888	1.36153	1.14844	1.20853	1.51145	0.890761	1.61681	0.767023	0.842824	1.19191	1.38329	1.43354	1.09141	1.39665	2.3576	1.36479	0.935192	1.33894	1.02875	1.47813	1.14124	1.53208	1.02858	1.04105	1.24229	1.07637	1.09466	0.766218	0.912587	0.942804	1.23503	0.612009	0.942362	0.803184	1.17269	0.750025	1.52832	1.41085	1.5916	1.04049	0.946924	1.28702	0.809832	0.824403
2-hydroxypalmitate	Lipids	C16H32O3	272.234	16.17	1.38503	1.11853	1.17327	1.00599	1.2459	0.577129	0.894537	1.18476	0.96628	0.97913	1.21007	1.07244	0.937969	1.32435	1.15772	0.886897	1.17254	1.33681	1.60404	1.34733	1.09471	1.42799	2.10308	0.858382	1.25128	0.984194	0.978101	0.965702	1.09088	0.783122	1.08294	1.03576	0.868761	0.965847	0.913727	1.01458	0.880111	0.886739	0.921749	1.12549	1.12301	0.761258	0.77852	0.978966	0.951117
norophthalmate	Carbohydrates	C10H17N3O6	275.111	1.78	0.707491	0.674236	1.36413	0.930025	0.900227	1.2811	2.40342	1.15266	0.229925	0.240096	0.434054	0.240995	0.491848	0.206313	1.01991	0.787296	0.824794	0.617433	1.98997	1.00551	0.206636	0.0767004	0.467011	0.0413353	0.326644	0.0378276	1.58069	1.15759	0.381416	0.395991	0.54239	1.05441	0.708273	0.441389	0.890879	0.650611	0.180562	0.599102	0.544822	0.277272	0.0305038	0.453101	0.383757	0.382569	0.135141
3-indoleacetic acid	Benzene derivatives	C10H9NO2	175.063	7.37	0.959487	0.297039	2.02339	0.297039	1.40329	0.297039	1.78213	1.02968	2.82186	1.80041	3.65397	2.68841	0.297039	0.297039	0.297039	0.297039	1.78872	0.906093	1.35409	2.4808	4.58644	6.63543	5.79571	7.41898	0.297039	0.297039	0.297039	0.970325	1.68962	2.14393	1.17956	2.0247	1.94076	3.81955	3.87161	3.16153	0.297039	0.297039	0.297039	0.297039	2.57121	0.743504	2.1414	1.35713	6.44817
gluconic acid	Carbohydrates	C6H12O7	196.056	1.66	1.25711	1.38922	1.27446	1.21421	1.45105	1.10826	1.12191	1.26764	1.87195	1.79278	1.50435	1.87137	1.53581	3.27856	1.67033	0.905949	1.36892	2.47877	1.69465	1.29655	0.694606	2.81601	2.22232	1.29746	0.934151	1.27831	1.09227	0.606029	0.963489	1.9855	1.24069	0.763276	0.705716	1.63203	1.37807	0.675678	1.25982	0.894952	1.19161	1.20587	2.21619	1.79262	1.4373	0.914772	1.56295
hypoxanthine	Nucleotides	C5H4N4O	136.038	3.12	1.06325	0.946226	0.919064	1.27245	0.641347	0.851209	1.03239	0.871667	1.05346	0.773001	0.945809	0.941158	0.954984	1.36666	0.876646	1.06909	1.28843	0.917459	0.977329	0.95205	1.25552	1.44369	0.749826	1.46609	1.42101	0.746736	0.484113	0.543612	1.26793	0.838031	0.658742	0.532474	1.1425	0.960479	0.605015	0.734276	1.49014	0.73222	0.892112	1.07618	1.27926	0.785433	0.548153	0.500593	1.02692
putrescine	Amino acids	C4H12N2	88.1	1.37	0.72203	0.801065	0.864752	0.837287	0.950428	0.905845	0.817386	0.913976	0.883304	0.825244	0.600785	0.892548	1.1549	1.17757	1.05278	1.12848	0.963289	0.985532	1.00365	1.09203	0.889762	0.666093	0.76589	0.799991	0.878871	0.888496	1.07287	0.945039	1.17577	1.08231	1.04134	0.94455	1.08712	0.996349	1.06839	1.15412	0.983232	1.19301	0.793952	1.20948	0.781566	0.829467	0.661254	0.975878	0.859185
gamma-guanidinobutyric acid	Amino acids	C5H11N3O2	145.085	2.5	1.0938	1.465	1.15111	1.23054	1.24445	1.45262	1.06193	1.29616	1.02594	1.36894	0.886227	1.14984	1.18256	1.32911	1.33472	1.25667	1.16985	1.44715	1.75579	1.57181	1.0424	1.39558	1.45351	1.02005	1.03546	2.04911	1.18423	1.52776	0.898789	2.076	1.08474	1.5442	0.584087	1.22069	0.731038	0.824931	1.02652	1.66704	1.1226	0.984112	1.10005	1.44248	1.381	1.0468	0.677466
benzoic acid	Benzene derivatives	C7H6O2	122.037	5.73	1.22072	1.00611	1.02067	1.27079	0.872112	0.97935	1.21227	0.977589	0.93738	1.14623	0.9812	0.862827	1.05686	1.03274	1.06117	1.14655	0.887094	0.902375	1.20309	0.859464	0.853313	1.26181	1.42255	0.832484	1.03576	1.23627	0.916257	1.17795	1.06744	0.867716	0.999399	1.2762	0.962202	1.02075	0.984426	0.806761	0.959586	1.25393	0.793794	0.95244	1.18566	0.826161	1.08754	1.25322	0.75284
indole-3-carbaldehyde	Carbohydrates	C9H7NO	145.053	7.21	1.20179	1.19116	1.03139	0.926276	0.745457	0.772233	1.22017	0.838102	1.17512	1.06139	0.906227	0.954976	0.857637	0.837372	1.0249	0.759858	0.829879	0.773416	0.94232	1.26517	1.32807	1.96268	2.07981	0.803285	1.16592	1.31149	0.824892	0.960945	1.0101	0.998257	1.11749	1.0432	0.852242	0.894379	0.843821	1.39844	0.748197	0.746003	1.00174	1.23038	0.946876	0.786081	0.768617	0.915392	1.01089
2-LysoPC(18:2)	Lipids	C26H50NO7P	519.332	13.12	1.40996	1.10301	1.58492	1.623	1.41595	1.3394	1.55347	1.5134	1.17357	1.08934	1.49348	1.26682	1.2055	1.32269	1.19863	1.22263	1.16739	1.22203	1.34702	1.31067	0.920936	0.736831	0.917801	1.23914	1.0646	1.17947	1.20811	1.41538	0.840422	1.0562	0.980614	0.973085	0.411361	0.74772	0.907877	0.943613	0.976102	1.27222	1.58383	1.57877	0.861697	0.916049	0.860011	0.999912	0.67693
phosphoenolpyruvate (PEP)	Carbohydrates	C3H5O6P	167.983	1.9	0.626575	1.83935	0.80236	0.43625	0.443266	0.65429	0.465547	0.417507	0.453264	0.59646	0.276812	0.421617	1.45505	1.1333	1.23519	2.01137	0.33637	0.658134	0.556581	0.862688	0.588097	0.163439	0.0370961	0.249498	1.44568	1.7773	2.84131	1.88319	0.419412	0.400054	0.791935	0.808205	0.595931	1.14719	1.35591	1.01077	0.859995	3.41266	2.81303	2.99786	0.532692	1.00144	2.16389	2.49635	0.373599
ferulic acid	Hydroxycinnamate derivatives	C10H10O4	194.057	6.79	1.05305	0.863344	1.02682	1.20509	0.802147	1.06074	0.868345	0.89373	1.09764	0.818152	0.769508	1.11107	1.01704	0.863085	0.93598	0.933016	0.859761	1.03652	1.00668	0.941784	1.22432	0.964853	1.43662	1.14323	0.866466	1.11137	1.26029	1.02367	0.749967	1.23842	0.873798	1.12701	1.09428	0.862019	0.678701	1.14145	0.902137	0.78212	1.26974	0.856719	0.857672	1.28947	0.939407	0.817522	1.13005
phthalic acid mono-2-ethylhexyl ester	Lipids	C16H22O4	278.152	16.04	1.16893	1.33326	1.23016	0.89614	1.02427	1.21266	1.11008	0.882612	1.0791	1.36609	1.1117	0.936945	1.06852	1.13768	1.00115	0.809656	1.04717	1.35462	1.06968	0.841515	0.895749	1.36071	1.48309	0.75638	0.90502	1.15286	0.951245	0.642771	0.955384	1.55977	0.88185	0.9147	0.94553	1.0528	0.706941	0.560628	0.921519	0.957353	0.709657	0.659679	0.954846	1.02135	0.704217	0.761833	0.945987
isorhamnetin-O-rutinoside I	Flavonoids	C28H32O16	624.169	5.02	1.70616	3.21976	3.46717	1.72518	1.42771	2.51189	1.8869	0.925242	0.0767727	0.341883	0.192011	0.162915	2.13414	3.25477	3.7511	3.27921	1.74508	1.86886	4.58289	1.72739	0.214723	0.316442	0.699618	0.194777	1.33885	0.994711	0.66374	0.78137	0.786565	0.44349	0.718236	1.21979	1.16336	0.724528	1.25512	1.00529	0.580048	0.951869	2.15845	1.23305	2.24555	1.25852	1.62465	1.01449	1.31164
isoleucine	Amino acids	C6H13NO2	131.095	3.87	1.03341	1.21176	0.999901	0.952511	0.900743	1.0338	0.907502	0.901708	0.736652	0.818573	0.732308	0.775415	1.09681	0.834331	1.16121	1.13707	1.08762	0.970797	1.18416	1.14367	0.872803	0.835285	1.0001	0.773213	0.902205	1.0353	1.00358	1.05031	0.952314	0.962366	0.910873	1.14268	1.02092	1.0849	0.979471	0.957557	0.944336	1.04163	0.99695	0.843792	0.736184	1.08271	0.90587	1.04889	0.846107
urate	Nucleotides	C5H4N4O3	168.028	2.64	0.726189	2.4788	1.11311	2.65429	0.243261	1.32989	0.394993	0.833656	0.518367	0.571905	0.690631	0.301029	1.38747	2.99693	0.529887	0.812922	1.14164	1.03344	0.930277	3.9976	0.374124	2.35294	0.980305	2.90578	0.409743	2.18517	0.265733	0.422683	0.0659485	0.503293	0.20749	0.194437	0.255546	0.308877	0.398635	0.427085	0.198578	3.21389	1.84584	0.519605	0.504688	1.22981	0.483086	0.372982	0.101454
sterebin L	Lipids	C21H36O4	352.262	13.82	1.26331	1.26006	1.55647	2.12018	1.25684	1.62096	1.39368	1.79526	0.873839	2.17351	1.00844	1.70871	1.28029	1.18214	1.01499	3.98829	1.21649	0.794115	1.14706	1.00537	0.944812	0.665225	1.63309	0.633788	1.16399	0.89352	1.13013	1.16246	0.734053	1.04876	0.979694	2.00379	0.611273	0.599672	0.884817	1.24892	0.77179	1.21962	1.37686	1.49328	0.910814	1.15569	1.42289	1.15678	1.10247
succinate	Carbohydrates	C4H6O4	118.027	3.84	0.886693	0.664902	0.950953	0.924896	0.989192	0.784056	0.981637	1.1313	1.49094	1.34903	1.65374	1.55089	1.18531	1.23368	1.18151	1.29698	1.24831	1.41803	1.12921	1.45103	1.74527	1.92649	1.8889	1.78749	0.7697	0.893128	0.952291	0.873154	1.0037	1.10783	1.20516	1.08742	1.36991	1.65462	1.77324	0.935189	0.941239	1.04728	0.436018	0.639949	1.07228	1.03637	0.801654	0.996305	1.31421
uracil	Nucleotides	C4H4N2O2	112.027	2.52	1.01206	0.971237	1.21702	0.780333	0.908066	0.759866	0.953898	0.866161	1.07954	0.986927	0.268416	0.704061	1.24635	1.9047	1.34345	1.66567	1.20495	0.785252	0.98728	1.26919	0.959099	1.57014	1.99399	0.821138	0.738645	1.24959	1.04092	0.616844	0.82079	1.01662	0.816749	0.729091	0.885757	0.661949	0.611167	0.859825	0.903157	0.769141	1.52064	1.07632	1.02293	0.925544	0.523165	0.440899	0.321914
propionic acid	Carbohydrates	C3H6O2	74.037	3.84	0.888127	0.680598	0.971302	0.915247	0.995731	0.813855	0.980445	1.12229	1.5083	1.27621	1.67755	1.54246	1.13244	1.25555	1.18354	1.24365	1.23927	1.42091	1.11064	1.45512	1.72923	1.85218	1.89279	1.81129	0.740929	0.919539	0.961654	0.854007	1.02608	1.1221	1.15303	1.09413	1.36164	1.60332	1.80228	0.95241	0.921539	1.05187	0.466498	0.638583	1.09533	1.06182	0.814198	1.01689	1.29319
linoleoyl ethanolamide	Lipids	C20H37NO2	323.282	16.6	1.36953	0.253655	1.77558	2.02032	1.42934	1.10836	1.15698	0.675897	1.19276	0.181122	1.5789	1.73949	0.636262	0.193092	1.1515	0.962542	1.62164	0.128199	1.59439	1.18619	1.00358	0.331304	2.75304	0.799061	1.00515	0.148513	1.01991	0.902354	1.06652	0.844777	0.444604	1.46602	0.899385	0.569875	1.04764	1.27067	0.501779	0.300725	1.54485	2.0022	0.896865	0.730348	1.10394	1.22629	0.232399
serine	Amino acids	C3H7NO3	105.043	1.53	1.01346	1.85268	1.05763	1.00552	0.529327	0.674392	0.440329	0.593342	0.235292	0.275536	0.231239	0.321753	1.49295	0.0419007	1.64784	1.7444	0.894501	0.7559	0.938582	1.56956	0.239739	0.376064	0.456562	0.234214	1.17068	1.59387	1.72364	3.07137	0.911424	0.551681	0.814797	1.94586	0.762002	0.476549	0.478257	0.893297	1.52769	2.32538	1.26571	1.07774	0.419257	0.80184	0.600712	1.01286	0.259661
2-LysoPC(18:3)	Lipids	C26H48NO7P	517.317	11.89	2.00069	2.48011	1.94446	2.11678	1.48641	1.63198	1.72025	1.43601	0.919301	0.947494	1.22955	1.01267	1.46067	2.00045	1.5786	1.32776	1.39124	1.63177	1.75297	1.59358	0.748459	0.808893	0.909771	0.992792	1.13301	1.3486	1.18414	1.42579	0.847019	1.09138	0.985915	0.960042	0.350627	0.530843	0.594252	0.575443	0.766766	0.878656	1.80107	0.97384	1.33974	0.837384	1.09462	0.97781	0.579188
glutamic acid	Amino acids	C5H9NO4	147.053	1.62	1.17403	0.81944	0.859714	1.06547	1.32191	0.859896	0.948864	1.28184	1.59658	1.29588	1.58295	1.69757	1.07745	1.44641	0.996956	0.935208	0.890766	1.42764	1.00304	1.11622	1.21378	2.16731	2.47539	1.62426	1.12289	1.23078	0.990159	0.679757	1.00765	1.31244	1.02738	0.672406	1.03719	1.44005	1.28459	0.690214	1.11037	0.915425	0.947078	0.625799	1.63281	1.07315	1.19534	1.16808	1.44439
pyroglutamic acid	Amino acids	C5H7NO3	129.043	3.18	0.454609	0.816059	0.648591	0.436978	0.473519	0.87019	0.785982	0.534879	0.273699	0.276849	0.324359	0.322634	0.503724	0.204077	0.872528	0.827016	0.686993	0.410435	0.963398	0.737816	0.449704	0.227113	0.382251	0.378093	0.59571	1.08984	1.36533	1.15792	0.799214	0.593117	0.665638	1.0871	2.05344	1.11267	1.64069	1.78189	0.530727	1.50886	0.833578	0.620903	0.316964	0.993148	0.794674	1.09162	0.665555
linolenoyl ethanolamide	Lipids	C20H35NO2	321.267	15.52	1.67907	2.19205	1.78356	2.17263	1.66702	1.93601	1.43065	1.88348	1.17698	2.45402	1.26031	1.42878	1.39717	1.324	1.19859	5.03944	1.99639	1.37435	1.6872	1.32413	0.882194	1.04574	2.83572	0.713387	0.962642	0.953801	1.01923	0.665321	0.971617	1.96774	1.92503	1.24106	0.384837	0.413587	0.492693	0.575217	0.390193	0.673351	1.18785	0.879172	1.0397	0.98962	1.07771	0.70545	0.666897
proline	Amino acids	C5H9NO2	115.065	1.73	0.978167	1.0024	1.04896	0.976097	0.879135	0.998601	0.876599	0.891327	1.05071	1.01425	1.05162	0.953391	1.15961	0.986766	1.00673	1.02429	1.02873	1.08781	1.0075	1.14912	1.04231	1.34549	1.51515	0.980583	0.938735	0.979911	1.10349	0.914692	0.920785	1.07893	0.940288	1.13899	0.804179	1.01799	0.895272	0.947582	1.02481	0.992099	1.02426	1.0014	1.03848	0.955912	0.97764	0.947856	0.865971
protocatechuic acid	Benzene derivatives	C7H6O4	154.027	5.79	0.994987	0.479958	1.43743	0.975252	0.438185	1.16551	1.01268	0.551174	1.41277	1.1846	0.638757	1.51431	0.888036	0.529938	1.52447	1.04204	0.480753	1.69231	0.943601	0.705207	1.82062	1.34968	0.951664	1.6425	0.50893	0.624853	1.66043	0.667759	0.526208	1.80578	0.915376	0.819906	2.21465	0.878958	0.873362	1.76957	0.696667	0.758279	1.94172	1.02967	0.522598	1.66438	0.862591	0.512288	1.88827
homoserine	Amino acids	C4H9NO3	119.056	1.61	0.99879	1.44629	1.01598	1.07447	0.919576	1.05453	0.760406	0.917425	0.990664	1.33019	1.19774	0.884682	1.14428	1.22438	1.15474	1.015	1.16635	1.33999	1.04736	1.17101	0.900584	1.01115	1.37444	0.906607	0.808255	1.16486	0.985588	1.0107	0.88534	1.20702	1.07514	0.975518	0.955351	1.16611	0.924226	0.64295	0.880369	1.08215	0.934585	0.870702	1.19762	0.9639	0.909877	0.908895	1.22788
1-LysoPC(18:2)	Lipids	C26H50NO7P	519.332	13.54	1.33237	1.04613	2.40415	2.83107	1.97169	1.29161	1.77538	2.86725	1.26539	0.785367	1.31143	2.54422	1.88445	1.49305	1.76804	1.77073	1.70383	1.1507	1.66387	1.41086	1.02669	0.60784	0.822159	1.06103	1.12246	1.11139	1.23553	1.55481	0.906913	1.08162	1.15127	1.84045	0.431997	0.665286	0.905178	1.12276	0.842735	1.29494	1.41507	1.10067	0.757553	1.07472	1.09385	1.02835	0.558724
pinolenic acid	Lipids	C18H30O2	278.224	17.35	2.16458	2.42973	1.74031	2.03478	2.306	1.74802	1.34005	1.78877	2.11495	1.84668	1.48222	1.92185	2.17729	0.991545	1.61723	2.30216	1.71165	1.78214	1.88436	0.910183	0.649448	1.42155	1.43562	0.663806	1.05922	1.04828	0.88273	0.753416	0.987204	1.42547	1.00211	0.65607	0.654508	0.608166	0.712738	0.580243	0.854304	1.07446	0.950012	1.07065	1.24992	0.721808	0.966485	0.869017	1.0237
2-LysoPE(18:3)	Lipids	C23H42NO7P	475.27	11.7	1.7652	2.15475	1.60017	1.83884	1.23194	1.56201	1.34116	1.05974	0.854426	0.985536	0.959928	0.660095	1.31745	1.8433	1.22117	1.60025	1.16854	1.48119	1.39203	1.20551	0.65892	0.842489	0.856326	0.845406	1.12889	1.234	1.15667	1.30953	0.820692	0.994395	0.857711	0.759025	0.519204	0.569018	0.546952	0.749349	0.875994	1.21139	1.5232	1.60058	1.31178	0.791266	0.965878	0.880028	0.700564
glucosaminic acid	Carbohydrates	C6H13NO6	195.074	1.53	0.538567	0.43962	0.57225	0.504845	0.506754	0.442124	0.544464	0.472856	0.367435	0.508345	0.368754	0.355158	1.85252	0.927085	1.65531	2.12366	1.25587	0.684461	1.11816	1.59715	0.442287	0.461637	0.966859	0.567793	0.727482	1.00823	1.2852	0.968402	0.606887	0.808464	0.979817	1.04895	0.684454	0.966942	1.14398	1.00437	0.470477	1.5084	1.3263	1.21698	0.491746	1.52667	0.995628	1.05664	0.199824
isoscoparin-2''-O-glucoside	Flavonoids	C28H32O16	624.169	5.69	2.1728	1.51023	1.25388	1.17564	1.5555	0.970625	0.549546	0.53091	0.330892	0.425269	0.143398	0.259619	1.16642	1.18713	1.64453	2.15516	0.790892	0.50437	1.26655	0.726156	0.219031	0.155542	0.450154	0.31249	1.33281	1.33505	0.449959	0.446113	0.69178	0.774316	0.56851	0.52247	2.35951	2.85092	1.8634	1.075	0.608084	0.71854	1.85758	1.16701	1.16732	1.03616	1.12853	0.805401	2.60198
1-LysoPC(16:0)	Lipids	C24H50NO7P	495.332	14.02	1.6258	1.52509	1.96061	2.40561	1.33716	1.24352	1.44544	2.22753	0.98173	0.767977	1.19276	2.0262	1.75279	1.67483	1.68102	2.37001	1.39861	1.21024	1.66221	1.64651	1.13934	0.677299	1.01787	0.7325	1.08892	1.11471	1.06717	1.17753	0.632307	1.07854	1.09416	1.8385	0.362557	0.562079	0.813302	1.18152	0.513965	1.28671	1.72246	1.45339	0.867125	0.717137	1.10343	0.792629	0.474811
glyceric acid	Carbohydrates	C3H6O4	106.027	1.82	0.828508	1.14002	0.871757	0.820239	0.748215	0.755208	0.637437	0.628626	0.381043	0.399766	0.362138	0.390478	0.681963	0.713816	0.650771	0.761026	0.555633	0.588526	0.626143	0.643854	0.206636	0.325486	0.313918	0.169958	1.74747	1.08803	0.97186	1.22836	1.03318	0.59691	0.741949	1.12761	0.78387	0.485352	0.470824	0.6915	1.06927	1.12968	1.22039	1.27045	1.11163	0.711752	1.25379	0.844127	0.777003
norvaline	Amino acids	C5H11NO2	117.079	2.41	0.959264	1.49414	0.821076	0.794755	0.843406	1.09811	0.822982	0.843461	0.530893	0.663246	0.598546	0.613134	0.854878	0.353331	0.924633	0.969272	1.05893	0.637155	1.24996	1.08427	0.858587	0.575208	0.703654	0.67426	0.680828	0.905157	0.857394	0.995072	0.877568	0.867959	0.944816	1.26872	0.983628	1.07555	1.00826	1.01704	0.701048	1.02277	1.02144	0.41447	0.654416	1.29768	1.15439	1.27154	0.790608
glutamine	Amino acids	C5H10N2O3	146.069	1.58	0.439449	0.592607	0.507252	0.495539	0.378246	0.47452	0.446242	0.437205	0.308417	0.262358	0.418714	0.425075	0.524503	0.267865	0.605758	0.685444	0.678995	0.340347	0.668717	0.828074	0.666798	0.497722	0.791575	0.705682	0.62584	0.898302	0.885403	1.11022	0.85133	0.732661	0.829624	1.00193	1.43771	1.36987	1.22524	1.05431	0.895135	1.2956	0.697116	0.902746	0.681302	0.81311	0.682402	1.02613	1.11724
stachyose	Carbohydrates	C24H42O21	666.226	1.75	0.735893	0.802743	0.725785	0.798787	0.80484	0.751607	0.851923	0.817683	1.4361	1.44123	1.23304	1.25916	0.956109	0.768816	0.754083	0.853633	1.10711	0.745156	0.850414	0.958596	1.94108	1.42713	1.53597	1.82826	0.893914	0.913665	0.849666	0.839331	1.28392	1.25372	1.06713	0.963466	1.60559	1.7705	1.67684	1.40807	1.01794	0.771661	0.981989	0.827983	1.24543	1.17676	1.24899	1.24053	1.90355
2-hydroxybenzaldehyde	Benzene derivatives	C7H6O2	122.037	6.39	0.983754	0.836112	0.878342	0.753926	0.684614	0.897871	1.05044	0.754197	1.08911	0.941149	0.871329	0.911331	1.07413	0.967992	1.1324	1.00238	0.964892	0.961086	0.973059	1.00335	1.24948	1.42028	1.54914	0.917244	0.950068	1.06434	0.847482	0.907871	0.970589	1.01448	1.07998	1.08655	0.929187	0.940132	0.970039	1.1096	0.765992	0.997623	1.00751	1.15013	0.926911	0.795119	0.884583	0.844349	1.06739
tetradecylamine	Lipids	C14H31N	213.246	9.89	0.857596	0.925782	1.14355	0.832161	0.945123	0.872569	0.968678	0.799865	0.947077	0.872196	1.1084	0.911283	1.15414	1.16655	1.06599	0.872162	0.993495	0.858825	1.09394	1.18383	0.907357	1.22023	1.49527	0.87123	1.03034	1.22007	1.16057	0.907869	0.85113	0.877462	1.29202	0.848095	0.899088	1.18002	0.912211	0.889246	0.913367	1.15037	1.07527	1.04306	0.937357	1.01797	1.17618	0.921491	0.892036
argininosuccinate	Amino acids	C10H18N4O6	290.12	1.62	1.00349	0.839347	0.948972	1.04781	1.12434	0.513442	1.24868	0.941814	1.12835	0.804566	1.02894	1.13128	1.5252	1.62921	0.722162	1.10565	1.03915	1.41056	0.787698	0.58516	1.21637	1.19867	1.42112	0.924071	1.64008	1.36479	1.08065	1.37523	1.31215	1.3845	1.40596	1.70404	1.60537	2.27744	1.38666	1.02838	1.29008	2.2506	0.242927	0.997071	1.22009	0.903315	0.881863	1.17085	1.30059
dodecyl (dimethyl) amine oxide	Others	C14H31NO	229.24	9.18	1.04675	0.952744	0.892593	1.10946	0.893503	0.816863	1.005	1.01664	1.1984	0.941071	1.10667	0.855618	1.20454	1.21943	1.07432	0.953409	1.00624	0.992449	1.08282	1.00001	0.956707	1.14957	1.47483	0.946712	1.00187	1.01459	1.0193	1.00207	0.97608	0.925436	0.759544	0.898524	0.888645	0.982022	0.972281	0.838019	0.916041	0.869004	1.08759	1.07807	1.1177	0.9139	0.941476	0.851172	0.769371
symmetric dimethylarginine	Amino acids	C8H18N4O2	202.143	1.77	0.506957	0.901077	0.729688	0.538514	0.579687	0.73807	0.705743	0.564795	0.62302	0.563619	0.579491	0.464184	0.869025	0.551986	0.648269	0.656	0.836562	0.54626	0.881437	0.701926	0.713197	0.529212	0.858133	0.505414	0.922859	1.12488	1.33834	1.22507	0.914739	1.19194	1.45084	1.38765	0.761887	1.05822	1.03355	1.03785	0.729249	1.14864	1.68571	0.672073	0.724968	1.23121	1.42255	1.0306	0.559598
coumaric acid I	Hydroxycinnamate derivatives	C9H8O3	164.047	5.26	2.09186	2.14431	1.83075	2.24731	1.8575	1.88563	1.79354	1.74046	0.609192	1.01637	0.916333	0.949106	1.55745	2.64934	1.83132	2.41146	1.14567	1.81506	1.89159	1.69789	0.71303	0.98363	0.880191	0.677816	1.61579	1.40281	0.920768	1.09435	0.899808	1.0678	0.609172	1.10231	0.447743	0.545809	0.531365	0.466891	1.21345	0.779022	1.64589	1.04274	1.51712	0.94308	1.19489	0.853146	0.94853
syringetin 3-O-glucoside	Flavonoids	C23H24O13	508.122	6.25	1.36409	1.34669	1.09071	1.27235	1.13864	0.893402	0.993153	1.23971	2.09634	1.90987	1.93045	2.32204	1.08892	1.15409	1.09933	1.21809	0.900297	0.874852	0.983783	0.901787	2.73556	2.57149	3.28787	2.33645	1.2619	1.26768	1.03581	1.26343	1.00413	0.925363	0.841982	1.16767	0.557501	0.458614	0.796124	0.935785	1.18242	1.02562	1.84171	0.355701	1.99842	1.25667	1.95767	1.48125	1.57511
linolenic acid	Lipids	C18H30O2	278.224	17.17	1.70748	1.33729	1.34853	1.44937	1.48799	1.44176	1.22232	1.79935	0.914653	1.01562	1.41025	0.77941	1.35491	2.48478	1.33768	1.55977	1.98767	1.00364	1.27869	1.79249	1.16276	1.17836	2.23835	0.987054	0.779455	1.44945	0.30194	0.659803	1.27887	0.92453	0.959933	0.909153	0.455618	0.255978	0.746398	0.541646	0.760772	1.1119	0.915664	0.734492	1.94268	0.621361	1.21906	1.79001	0.892453
malate	Carbohydrates	C4H6O5	134.022	2.12	0.850424	0.848002	0.89911	0.836493	0.78808	0.799966	0.82032	0.867078	0.939126	0.977598	0.958751	0.950056	1.0323	0.982973	0.967923	0.985434	1.02464	1.04609	0.934894	1.04351	0.979454	1.15955	1.12015	0.962393	0.817215	0.984078	1.04303	0.98887	0.857058	0.916862	0.957978	0.974255	1.08285	1.18902	1.17325	1.0529	0.846583	1.01118	0.990177	0.910388	0.837097	1.03648	1.12227	1.05765	1.01848
2-LysoPE(16:0)	Lipids	C21H44NO7P	453.285	13.72	1.58871	1.32138	1.85494	3.14833	1.42738	1.37215	1.47098	1.97857	0.942163	0.783672	1.02145	1.80653	1.83256	1.90536	1.80201	2.3325	1.68682	1.1472	1.67514	1.35518	0.991497	0.839522	1.15418	0.843227	0.917489	1.17594	1.08476	1.22752	0.625111	1.13326	1.19787	1.63918	0.450208	0.529245	0.816587	1.26022	0.603505	1.66554	1.35066	1.05445	0.989331	1.28367	1.13541	0.906917	0.698038
raffinose	Carbohydrates	C18H32O16	504.169	1.85	0.713868	0.637923	0.764351	0.988298	0.950717	0.619133	1.17322	1.35247	1.76717	1.44376	1.7697	2.02397	1.00913	1.14663	0.854198	0.959474	1.09211	1.09302	0.994622	0.994493	2.0312	2.00034	1.85831	2.03036	0.683316	0.640866	0.608591	0.616966	0.848348	1.21903	0.715622	0.724284	1.30184	1.26911	0.917873	1.05765	0.692163	0.477958	0.66789	0.662565	1.11253	0.859576	0.99371	1.06614	2.0439
N-acetylglutamate 5-semialdehyde	Amino acids	C7H11NO4	173.069	3.62	1.22521	1.17384	1.01539	1.02373	0.87922	1.0433	0.98773	0.882622	1.01523	1.18517	0.917407	1.00075	0.999338	1.02149	0.887452	0.907961	1.0016	0.972632	0.842535	0.735968	1.16033	0.972279	0.725326	0.82491	0.799576	0.95699	0.898843	1.06508	0.895181	0.95463	0.879482	0.881983	1.09793	1.10729	1.04299	1.2025	0.886569	0.862166	0.986079	1.05215	1.28238	0.908019	1.34334	1.15569	1.56462
coumaric acid hexoside I	Hydroxycinnamate derivatives	C15H18O8	326.1	5.26	1.86036	1.93198	2.1911	2.0221	1.88072	1.73823	1.84713	1.54898	0.604861	0.90617	0.875207	0.884307	1.55795	2.39105	1.86928	2.09537	1.21275	1.80165	1.87678	1.66162	0.725604	0.882775	0.901296	0.610321	1.67836	1.3499	1.03155	1.03526	0.861976	0.93412	0.704344	1.08077	0.486234	0.50875	0.582786	0.503383	1.16299	0.794749	1.80263	1.09607	1.55548	0.902427	1.32821	0.768849	0.968448
N,N'-dicyclohexylurea	Others	C13H24N2O	224.189	10.57	0.998716	0.994067	1.04303	1.04094	0.816665	0.964835	0.898696	1.02803	0.885534	0.935591	0.948085	1.04582	0.999662	0.970853	1.03324	1.32519	0.851267	1.07482	1.18734	1.13406	0.826256	1.34353	1.43167	1.08084	0.789465	1.00471	1.00171	1.09696	0.8835	1.00034	0.850244	1.16307	0.964427	0.97779	0.973323	1.0035	0.920002	0.928927	0.989855	1.12509	0.929062	0.91765	1.03179	1.06508	0.876782
fumarate	Carbohydrates	C4H4O4	116.011	2.12	0.805468	0.84614	0.843372	0.807144	0.740079	0.787829	0.81365	0.855195	0.905229	1.00366	0.944057	0.926731	1.05446	1.02504	0.965529	1.02058	1.07617	1.0245	0.951023	1.10197	0.977059	1.11527	1.04382	0.961481	0.766227	1.00491	1.03483	0.976182	0.858883	0.866719	0.951932	0.999532	1.08967	1.29965	1.30071	1.10288	0.840308	1.0999	1.00047	0.911203	0.823335	1.07313	1.19831	1.11347	1.02082
1-LysoPC(14:0)	Lipids	C22H46NO7P	467.3	12.02	1.14617	1.5019	1.16204	1.48469	0.991225	1.30983	1.35085	1.45603	1.00877	1.05397	1.13208	1.56005	1.26913	1.446	1.64961	1.82026	1.31509	1.26128	1.73069	1.44876	1.45023	1.32147	1.50301	1.27345	0.836776	0.784372	1.21074	1.09404	0.736187	1.05573	0.882426	1.17949	0.703289	1.0107	0.905615	1.19985	0.534593	1.37875	1.02809	0.816504	0.806418	0.746622	0.772547	0.833131	0.75023
methionine	Amino acids	C5H11NO2S	149.051	2.62	0.524546	0.993838	0.522316	0.561494	0.562302	0.624151	0.405386	0.619646	0.448446	0.421308	0.473623	0.572485	0.976712	0.931892	1.10366	1.13976	0.885505	0.990319	0.908213	0.916963	0.780758	1.23896	0.721446	0.682255	0.758024	0.878719	1.15618	1.06724	1.34724	1.06626	1.26634	1.40174	1.74416	1.84661	1.51224	1.53771	1.00616	1.86787	0.563966	0.672944	0.667305	1.76003	0.971477	1.62053	0.814613
hydroxybutyric acid	Carbohydrates	C4H8O3	104.05	5.76	3.84013	0.450945	0.450945	1.4499	1.53115	0.450945	0.450945	0.450945	2.08677	2.05345	0.450945	0.450945	2.78099	0.95624	1.16602	0.450945	1.2056	0.90189	0.450945	1.20535	0.450945	0.450945	0.450945	0.450945	1.04376	0.450945	1.87801	0.450945	1.4477	0.450945	0.450945	1.08873	1.13676	0.450945	0.450945	1.076	0.450945	0.450945	1.11523	2.18116	2.38776	1.25872	2.91503	0.450945	0.450945
spermine	Amino acids	C10H26N4	202.216	1.33	0.864195	0.744555	0.863229	0.688355	0.834912	0.959433	1.01322	1.1843	5.98687	3.33895	5.27023	3.84894	1.73419	1.70189	1.29295	1.11687	2.60258	2.26258	1.0507	1.08681	15.2178	11.0974	3.98086	7.29155	0.619443	0.764222	1.02225	0.654827	1.98805	1.70497	1.73444	0.901736	2.91177	3.18115	2.98354	1.79815	0.783193	0.986777	0.855578	0.317414	1.67669	2.26073	1.58826	1.03121	6.28677
myristic acid	Lipids	C14H28O2	228.208	17.57	1.33872	1.53398	1.55913	1.4298	1.39264	1.17992	1.20957	1.37997	1.09694	1.02467	1.39246	1.04524	1.13174	1.36135	1.17357	1.20704	1.37562	1.24533	1.56099	1.14977	1.30791	1.62513	1.46654	0.934189	1.08946	0.761564	1.07627	1.06406	0.620463	0.615025	1.02592	0.769263	0.514971	0.754662	0.588605	0.809539	1.47541	0.647582	0.944586	0.791222	0.84018	0.877133	1.09851	0.570577	0.749512
2-LysoPC(16:0)	Lipids	C24H50NO7P	495.331	13.82	1.60241	1.46818	1.93176	1.53308	1.85697	2.20294	1.69179	1.43031	1.12766	3.25797	1.11316	1.25213	1.54748	1.30719	1.17566	3.29016	1.48839	0.861002	1.23363	0.828394	0.781556	0.750459	1.92679	0.537678	1.38617	1.26633	1.19877	0.757681	0.747658	1.16166	1.02064	1.36335	0.564547	0.701119	0.519122	0.81035	0.967074	1.59734	1.0492	1.1219	1.10315	1.30385	0.975678	0.843575	1.3583
guanosine 5'-diphosphate	Nucleotides	C10H15N5O11P2	443.023	1.56	0.267397	1.10989	0.216157	0.664525	0.0834803	0.464825	1.02948	1.22561	0.0834803	0.536607	1.18992	0.0834803	0.999655	0.299857	0.416002	0.803304	2.90525	0.0834803	1.5229	0.651692	0.0834803	1.01739	6.3651	0.0834803	0.922424	0.944244	0.788451	1.8663	0.0834803	0.30848	0.189802	2.2963	0.0834803	0.0834803	0.0834803	0.364126	1.47979	0.0834803	1.17454	1.55552	0.166961	0.302119	1.33658	0.881524	0.0834803
quercetin-3-O-rhamnoside-7-O-rhamnoside I	Flavonoids	C27H30O15	594.161	6.39	1.70208	1.67385	1.62523	1.55964	1.40788	1.54494	1.66126	1.05236	1.70796	1.40507	1.97953	1.46752	1.65133	1.348	1.10608	1.67199	2.19672	1.27157	1.62328	1.43891	1.66687	1.73068	2.08496	1.67472	1.10775	1.38596	0.0805686	0.0805686	0.902561	0.0805686	0.0805686	0.0805686	0.529771	0.438194	0.361702	0.666986	0.501421	0.536754	1.28265	0.4642	1.52548	1.07974	0.804769	0.967962	0.797149
uridine	Nucleotides	C9H12N2O6	244.07	3.15	1.11611	1.31361	1.31058	1.16023	1.15891	1.15556	1.28981	1.09514	0.890352	1.16113	1.01	0.882129	0.708958	0.841436	0.79513	0.876818	0.877835	0.707219	1.056	0.790656	0.702526	0.597186	0.724422	0.550502	1.0493	1.10618	1.11801	1.34392	0.807858	0.962655	0.867591	1.36038	0.673066	0.823873	0.878398	0.982617	1.00034	0.925014	1.77068	0.848286	1.06899	1.11945	1.41188	1.10684	0.789063
riboflavin (vitamin b2)	Cofactors	C17H20N4O6	376.138	5.39	1.24044	1.04335	1.11182	1.38663	1.43349	1.18252	1.17541	1.23958	1.34142	1.3723	1.19705	1.10921	1.2458	0.926985	0.804533	0.826186	1.56784	1.22173	1.45892	1.27563	1.74895	1.42707	1.23511	1.28471	1.04687	0.756419	0.784665	1.05823	0.934013	1.41698	1.03535	1.40978	0.641678	0.77581	0.742012	0.969154	0.774484	0.585355	1.70304	0.504135	1.4588	1.21568	1.4261	1.03804	1.1489
N-oleoyl-serine	Lipids	C21H39NO4	369.288	16.63	1.29823	0.551053	1.35998	1.30866	1.07039	0.838977	1.33822	1.00735	1.33942	0.269243	1.12249	1.11179	1.25519	0.287653	1.31838	1.13676	1.25496	1.07474	1.49397	0.993616	1.33565	0.613175	1.36989	0.969457	1.43551	0.386762	1.19691	0.535485	1.32149	0.839325	0.309082	1.08691	0.997443	0.560139	1.36773	0.571859	0.880555	0.377297	1.3208	0.908789	0.720772	0.635681	1.20152	1.00256	0.543487
cis-9,10-epoxystearic acid	Lipids	C18H34O3	298.25	15.09	1.0019	0.937427	1.14295	0.979486	0.987598	0.776956	0.80089	1.03986	1.08015	0.770345	1.13695	0.857547	0.762732	1.10289	0.796588	1.02006	0.80387	0.799178	1.22404	1.00915	0.700987	1.54637	1.32946	0.740698	0.811015	1.06147	0.537857	0.759118	0.808535	0.804364	0.791237	0.638065	0.796554	0.973358	0.957799	0.859735	0.998096	0.5856	0.624673	0.934299	0.756137	0.489659	0.837759	0.481662	0.706023
spermidine	Amino acids	C7H19N3	145.158	1.29	0.824744	0.758553	0.694128	0.768133	0.899821	0.98957	0.925429	0.904857	2.0854	1.6994	1.5271	1.48431	1.11655	0.849646	0.949777	0.890065	1.51962	1.18628	1.08511	1.05054	2.76346	2.39907	1.96824	1.81159	0.792721	0.908416	0.913311	0.817181	1.49851	1.37238	1.23865	1.05108	1.81918	1.80854	1.7224	1.36053	0.908127	0.962633	0.992395	0.583757	1.19213	1.43779	1.39761	1.21974	2.05507
terpenyl-pentosyl-glucoside II	Monoterpenol glycoconjugates	C21H36O10	448.231	7.17	0.103996	0.806634	0.103996	0.103996	1.18261	1.72481	1.13609	1.16988	0.310796	0.67305	0.997022	0.946639	0.448158	0.507568	0.103996	0.103996	0.831461	0.103996	0.464757	0.331735	0.103996	0.584236	0.103996	0.207993	0.863702	0.904201	0.973322	1.00298	1.01033	0.899517	0.978019	1.06025	3.01422	0.661698	1.07117	1.998	1.08996	0.704277	0.553777	1.37477	1.55503	0.593841	0.782204	0.661167	2.34236
2-hydroxyphenylacetic acid	Benzene derivatives	C8H8O3	152.047	8.79	0.133595	0.133595	1.80448	1.18658	0.133595	1.64423	0.133595	0.133595	1.56296	0.731688	1.13412	1.8514	0.133595	0.133595	2.21622	2.23522	0.133595	2.42177	0.133595	0.585965	2.11101	1.99607	0.133595	2.48639	0.133595	1.25511	3.39115	0.133595	1.29012	2.61859	0.133595	0.133595	2.76799	1.04642	0.133595	3.18002	0.797395	0.133595	3.00668	0.902549	1.2286	2.80255	1.00677	0.133595	2.52916
tricin 7-O-(6''-(E)-sinapoyl)-β-D-glucopyranoside	Flavonoids	C34H34O16	698.184	6.9	1.98561	1.51254	1.57263	2.11226	1.15486	0.451037	1.0054	1.33082	2.75326	1.61381	2.23571	2.49738	1.51829	2.47383	1.11955	1.64571	0.821579	0.9302	0.488409	0.560067	2.97956	3.80117	2.34834	1.84096	2.37518	1.31127	0.964887	1.34896	0.961071	0.774202	0.398988	0.901495	0.593027	0.35068	0.666261	0.752714	1.81294	1.41706	2.04085	0.720112	2.31288	0.80756	1.66244	1.0117	2.16683
1-aminocyclopropane-1-carboxylate (ACC)	Amino acids	C4H7NO2	101.047	1.46	0.669347	1.05582	0.904384	0.735797	0.780728	0.921195	0.721843	0.851973	0.630095	0.604042	0.565723	0.658511	1.27637	1.49179	1.45786	1.15988	1.15492	1.2912	1.30103	1.1201	0.539223	1.31825	1.44333	0.635973	0.81683	0.874995	1.02183	0.851531	0.86247	1.00249	1.05715	0.919878	0.828437	0.927162	0.729685	0.770923	0.973898	1.1947	1.17849	1.34712	0.598685	0.767806	0.846313	0.997507	0.343549
[truncated: 35 more columns]
